# Supplementary material for: C3 Compound Metabolism in the Thermoacidophilic Methanotroph Methylacidiphilum fumariolicum SolV
Source: Environ Microbiol Rep. 2025 Jul 8;17(4):e70129. doi: 10.1111/1758-2229.70129 (PMC12235487; doi:10.1111/1758-2229.70129)
Supplement: Supplementary file 1 — Data S1. Supporting Information. [file EMI4-17-e70129-s002.xlsx]

## Sheet: three conditions
locus_tag	acetone-grown cells		2-propanol-grown cells		methane-grown cells			Protein annotation
	TPM acetone	sds	TPM 2 propanol	sds	TPM methane	sds	Gene
Mfumv2_0001	354.302	43.7895	428.164	44.3641	150.908	22.8022	dnaA	Chromosomal replication initiator protein DnaA [Methylacidiphilum fumariolicum SolV]
Mfumv2_0002	465.174	4.97034	376.93	38.008	178.792	8.69767	dnaN	DNA polymerase III subunit beta [Methylacidiphilum fumariolicum SolV]
Mfumv2_0003	362.029	18.53	236.029	39.7098	134.84	10.8081		conserved protein of unknown function [Methylacidiphilum fumariolicum SolV]
Mfumv2_0005	23.2999	3.01046	25.9222	7.53489	11.7424	0.918332	lspA	Lipoprotein signal peptidase [Methylacidiphilum fumariolicum SolV]
Mfumv2_0006	208.615	3.95326	201.912	16.9822	93.5879	9.98994	nadA	Quinolinate synthase A [Methylacidiphilum fumariolicum SolV]
Mfumv2_0007	258.852	7.28741	234.186	29.7741	75.3968	6.7886		conserved protein of unknown function [Methylacidiphilum fumariolicum SolV]
Mfumv2_0008	114.399	11.3146	157.111	10.6729	55.8963	8.01429		ATP-dependent DNA ligase [Methylacidiphilum fumariolicum SolV]
Mfumv2_0009	429.13	49.8716	468.924	29.8941	264.453	19.543	tuaD	UDP-glucose 6-dehydrogenase TuaD [Methylacidiphilum fumariolicum SolV]
Mfumv2_0010	295.149	8.68595	284.326	21.3103	150.941	24.2802	purA	Adenylosuccinate synthetase [Methylacidiphilum fumariolicum SolV]
Mfumv2_0011	341.269	10.0852	353.628	23.7656	214.54	17.6335	ispU	undecaprenyl pyrophosphate synthase [Methylacidiphilum fumariolicum SolV]
Mfumv2_0012	148.978	17.8163	160.751	19.4731	56.2516	11.545	cdsA	Phosphatidate cytidylyltransferase [Methylacidiphilum fumariolicum SolV]
Mfumv2_0013	251.027	25.7032	219.375	21.173	47.9218	9.23716	psd	Phosphatidylserine decarboxylase proenzyme [Methylacidiphilum fumariolicum SolV]
Mfumv2_0014	554.363	13.4397	345.309	31.2968	156.318	3.29223	pssA	Phosphatidylserine synthase [Methylacidiphilum fumariolicum SolV]
Mfumv2_0015	879.502	87.517	877.988	30.7959	466.951	50.6969	kamA	L-lysine 2,3-aminomutase [Methylacidiphilum fumariolicum SolV]
Mfumv2_0016	500.459	36.6814	512.44	36.2445	105.443	14.7826		SAM-dependent methyltransferase [Methylacidiphilum fumariolicum SolV]
Mfumv2_0017	484.822	16.5111	353.071	18.1456	338.864	19.6576	pps	phosphoenolpyruvate synthase [Methylacidiphilum fumariolicum SolV]
Mfumv2_0018	204.558	1.39418	200.127	12.4343	118.029	10.8464		Acyl-CoA synthetase (ADP forming) alpha and beta chain [Methylacidiphilum fumariolicum SolV]
Mfumv2_0019	848.233	144.91	660.814	78.7066	314.987	13.5184	spo0J	Stage 0 sporulation protein J [Methylacidiphilum fumariolicum SolV]
Mfumv2_0020	176.375	57.2876	184	40.2201	26.7066	9.75813		protein of unknown function [Methylacidiphilum fumariolicum SolV]
Mfumv2_0021	183.725	29.2002	165.271	13.2648	85.3701	5.60175	mutL	DNA mismatch repair protein MutL [Methylacidiphilum fumariolicum SolV]
Mfumv2_0022	181.311	6.64528	180.513	12.6858	128.742	6.1047	ychF	Ribosome-binding ATPase YchF [Methylacidiphilum fumariolicum SolV]
Mfumv2_0023	72.4121	6.99338	103.491	18.7647	34.7147	3.80082	nusG	Transcriptional activator RfaH, NusG family [Methylacidiphilum fumariolicum SolV]
Mfumv2_0024	446.753	17.2451	392.849	22.8695	218.601	19.6905	rfbD	dTDP-4-dehydrorhamnose reductase [Methylacidiphilum fumariolicum SolV]
Mfumv2_0025	243.544	26.85	254.078	3.1871	119.96	8.13407	degT	Pleiotropic regulatory protein [Methylacidiphilum fumariolicum SolV]
Mfumv2_0026	152.362	11.2975	144.348	8.5109	73.3913	8.06597	imp	Organic solvent tolerance protein OstA [Methylacidiphilum fumariolicum SolV]
Mfumv2_0027	135.914	4.02328	143.927	17.3886	132.506	25.9982		conserved protein of unknown function [Methylacidiphilum fumariolicum SolV]
Mfumv2_0028	37.9908	13.7593	49.2941	11.1643	23.125	0.599663	kdpC	potassium translocating ATPase, subunit C [Methylacidiphilum fumariolicum SolV]
Mfumv2_0029	69.5988	9.1028	75.5205	4.76032	26.698	1.69067	kdpB	potassium translocating ATPase, subunit B [Methylacidiphilum fumariolicum SolV]
Mfumv2_0030	57.6137	2.08188	69.6432	7.6026	28.5519	4.99949	kdpA	potassium translocating ATPase, subunit A [Methylacidiphilum fumariolicum SolV]
Mfumv2_0031	67.2531	12.1268	76.588	6.24692	24.7279	0.687996	priA	Primosomal protein N', superfamily II helicase [Methylacidiphilum fumariolicum SolV]
Mfumv2_0032	777.53	90.6891	439.196	13.7912	361.975	26.4098		conserved protein of unknown function [Methylacidiphilum fumariolicum SolV]
Mfumv2_0033	185.748	16.4801	292.95	21.0775	99.2774	12.3027	guaD	Guanine deaminase [Methylacidiphilum fumariolicum SolV]
Mfumv2_0034	165.407	47.8548	220.418	45.9362	43.3203	5.20475		conserved protein of unknown function [Methylacidiphilum fumariolicum SolV]
Mfumv2_0035	68.4437	30.9727	91.1017	11.2207	16.051	3.92816		conserved protein of unknown function [Methylacidiphilum fumariolicum SolV]
Mfumv2_0036	240.226	8.34638	175.407	16.8317	95.5686	5.48831	norC	Nitric-oxide reductase subunit C [Methylacidiphilum fumariolicum SolV]
Mfumv2_0037	107.253	10.013	91.2925	8.03313	37.6806	3.05058	norB	putative nitric oxide reductase B subunit [Methylacidiphilum fumariolicum SolV]
Mfumv2_0038	22.2875	8.2295	23.4828	12.1417	10.7267	4.17609		conserved membrane protein of unknown function [Methylacidiphilum fumariolicum SolV]
Mfumv2_0039	567.717	28.8473	699.354	54.5385	392.074	31.9665		conserved protein of unknown function [Methylacidiphilum fumariolicum SolV]
Mfumv2_0040	662.768	124.543	1063.28	47.3002	204.051	17.9039		conserved protein of unknown function [Methylacidiphilum fumariolicum SolV]
Mfumv2_0041	298.797	43.9853	1162.86	126.353	76.0114	16.8391		conserved protein of unknown function [Methylacidiphilum fumariolicum SolV]
Mfumv2_0042	54.2703	18.4852	121.676	23.9402	14.3657	4.14374		protein of unknown function [Methylacidiphilum fumariolicum SolV]
Mfumv2_0043	378.321	15.7968	328.645	17.8345	238.655	24.5494	sodA	Superoxide dismutase [Methylacidiphilum fumariolicum SolV]
Mfumv2_0044	264.932	38.8405	267.673	21.1905	83.0928	7.18001	recN	DNA repair protein RecN [Methylacidiphilum fumariolicum SolV]
Mfumv2_0045	773.593	29.0319	633.393	28.0302	347.74	21.764	prfB	Peptide chain release factor 2 [Methylacidiphilum fumariolicum SolV]
Mfumv2_0046	124.899	13.917	77.247	8.70886	60.0158	11.734		conserved exported protein of unknown function [Methylacidiphilum fumariolicum SolV]
Mfumv2_0047	558.927	33.1962	596.21	49.4352	278.31	8.49649	moaC	Cyclic pyranopterin monophosphate synthase accessory protein [Methylacidiphilum fumariolicum SolV]
Mfumv2_0048	347.577	21.037	376.708	29.5837	156.254	1.85506	mog	Molybdopterin adenylyltransferase [Methylacidiphilum fumariolicum SolV]
Mfumv2_0049	652.322	54.8056	702.691	37.98	324.012	36.0737	hisI	Phosphoribosyl-AMP cyclohydrolase [Methylacidiphilum fumariolicum SolV]
Mfumv2_0050	96.4284	3.36682	135.922	5.67695	46.7817	5.62872		Acyl-CoA reductase, LuxC [Methylacidiphilum fumariolicum SolV]
Mfumv2_0051	40.2632	2.14576	49.7513	7.0604	30.516	5.1049		Acyl-protein synthetase, LuxE [Methylacidiphilum fumariolicum SolV]
Mfumv2_0052	672.252	15.0407	408.841	5.60523	311.372	14.5101		Membrane protein CcmA involved in cell shape determination [Methylacidiphilum fumariolicum SolV]
Mfumv2_0053	233.037	24.2047	236.626	12.5133	134.266	10.6429		Zn-finger protein [Methylacidiphilum fumariolicum SolV]
Mfumv2_0054	2043.96	86.2451	1903.94	90.9381	837.692	46.5562		conserved protein of unknown function [Methylacidiphilum fumariolicum SolV]
Mfumv2_0055	140.877	15.2023	268.919	39.584	71.1005	8.68058		conserved protein of unknown function [Methylacidiphilum fumariolicum SolV]
Mfumv2_0056	78.903	20.0809	119.415	19.7435	16.4122	1.44065		conserved protein of unknown function [Methylacidiphilum fumariolicum SolV]
Mfumv2_0057	7.21724	2.01633	15.1403	3.45396	2.18405	0.481366		conserved protein of unknown function [Methylacidiphilum fumariolicum SolV]
Mfumv2_0058	0	0	0	0	0	0		conserved protein of unknown function [Methylacidiphilum fumariolicum SolV]
Mfumv2_0059	10.8759	9.69245	10.1419	6.19116	0	0		conserved protein of unknown function [Methylacidiphilum fumariolicum SolV]
Mfumv2_0060	115.743	6.40388	114.762	7.61578	94.2501	1.62253		conserved protein of unknown function [Methylacidiphilum fumariolicum SolV]
Mfumv2_0061	139.377	21.7563	119.084	11.5545	126.678	5.22563		conserved protein of unknown function [Methylacidiphilum fumariolicum SolV]
Mfumv2_0062	74.6861	7.2535	44.733	8.21578	84.2612	5.95283		conserved protein of unknown function [Methylacidiphilum fumariolicum SolV]
Mfumv2_0063	87.9494	0.880404	52.3211	8.45957	63.2249	6.90955		conserved protein of unknown function [Methylacidiphilum fumariolicum SolV]
Mfumv2_0064	112.274	13.177	110.704	2.70885	60.7731	2.05264		conserved protein of unknown function [Methylacidiphilum fumariolicum SolV]
Mfumv2_0065	143.591	39.4998	260.281	59.6105	129.819	9.60311		conserved protein of unknown function [Methylacidiphilum fumariolicum SolV]
Mfumv2_0066	56.432	10.638	76.7059	10.6485	39.9442	7.19499		conserved protein of unknown function [Methylacidiphilum fumariolicum SolV]
Mfumv2_0067	162.778	23.6881	761.067	95.4507	32.5914	8.2276		conserved protein of unknown function [Methylacidiphilum fumariolicum SolV]
Mfumv2_0068	11.5017	8.38191	18.3959	5.743	13.0977	6.63304		protein of unknown function [Methylacidiphilum fumariolicum SolV]
Mfumv2_0069	8.40453	3.45283	13.1793	5.33799	2.73843	0.892535		conserved protein of unknown function [Methylacidiphilum fumariolicum SolV]
Mfumv2_0070	42.1293	1.96563	67.6678	1.89337	23.0305	4.92707	phuW	Uncharacterized iron-regulated protein [Methylacidiphilum fumariolicum SolV]
Mfumv2_0071	105.813	18.8866	151.604	19.9353	72.4601	2.12117		Phosphatase/phosphohexomutase HAD superfamily [Methylacidiphilum fumariolicum SolV]
Mfumv2_0073	34.7484	2.37384	59.945	4.48828	11.4937	0.91328		putative Predicted aspartyl protease [Methylacidiphilum fumariolicum SolV]
Mfumv2_0074	772.322	28.6132	554.14	10.2432	529.214	39.396	folE	GTP cyclohydrolase FolE2 [Methylacidiphilum fumariolicum SolV]
Mfumv2_0075	439.694	19.7362	439.421	35.0929	173.009	8.0068	thiC	thiamin (pyrimidine moiety) biosynthesis protein [Methylacidiphilum fumariolicum SolV]
Mfumv2_0076	1652.97	98.9116	1278.45	54.7402	131.702	4.46211	sucA	2-oxoglutarate decarboxylase, thiamin-requiring [Methylacidiphilum fumariolicum SolV]
Mfumv2_0077	1695.35	58.9654	1239.01	69.9329	123.079	7.40213	sucB	dihydrolipoyltranssuccinase [Methylacidiphilum fumariolicum SolV]
Mfumv2_0078	608.267	23.165	511.724	23.4334	54.4699	6.758	lpd	Dihydrolipoyl dehydrogenase 3 [Methylacidiphilum fumariolicum SolV]
Mfumv2_0079	164.075	22.0133	199.491	22.2649	36.874	5.76866	alr	Alanine racemase [Methylacidiphilum fumariolicum SolV]
Mfumv2_0080	77.7825	6.34288	122.39	12.3016	42.1927	6.7983		Glycoprotease family enzyme [Methylacidiphilum fumariolicum SolV]
Mfumv2_0081	87.4282	2.08526	121.385	3.56105	51.6835	4.00533		ATP/GTP binding protein [Methylacidiphilum fumariolicum SolV]
Mfumv2_0082	147.856	3.97574	170.704	7.96842	62.533	1.69167	thiL	Thiamine monophosphate kinase [Methylacidiphilum fumariolicum SolV]
Mfumv2_0083	60.2973	12.5354	95.3803	9.23503	32.4565	3.80263		Predicted metal-dependent membrane protease [Methylacidiphilum fumariolicum SolV]
Mfumv2_0084	257.402	17.5325	320.018	16.4464	119.157	8.75486	sppA	Periplasmic serine protease, ClpP class [Methylacidiphilum fumariolicum SolV]
Mfumv2_0085	174.213	12.0138	204.02	10.7309	95.6247	12.3616	metG	Methionyl-tRNA synthetase [Methylacidiphilum fumariolicum SolV]
Mfumv2_0086	881.723	89.8619	661.808	41.0646	681.362	49.8684	himA	Bacterial nucleoid DNA-binding protein [Methylacidiphilum fumariolicum SolV]
Mfumv2_0087	612.503	35.2105	538.628	23.7407	203.054	17.1968	hisS	Histidine--tRNA ligase [Methylacidiphilum fumariolicum SolV]
Mfumv2_0088	727.19	57.1735	628.011	39.9133	195.548	25.4359	aspS	Aspartate--tRNA ligase [Methylacidiphilum fumariolicum SolV]
Mfumv2_0089	555.478	41.3013	449.76	54.0446	116.699	9.81233	pykF	Pyruvate kinase [Methylacidiphilum fumariolicum SolV]
Mfumv2_0090	187.938	27.4645	121.974	12.2693	38.7912	0.90687	dltE	Short-chain dehydrogenase [Methylacidiphilum fumariolicum SolV]
Mfumv2_0091	755.407	29.4287	841.461	63.8132	539.729	62.8907		Alpha/beta superfamily hydrolase [Methylacidiphilum fumariolicum SolV]
Mfumv2_0092	319.059	22.6185	414.115	50.6393	251.711	32.4737	dcd	Deoxycytidine triphosphate deaminase [Methylacidiphilum fumariolicum SolV]
Mfumv2_0093	429.382	25.9917	494.323	32.2697	262.753	35.2598	rlmN	putative dual-specificity RNA methyltransferase RlmN [Methylacidiphilum fumariolicum SolV]
Mfumv2_0094	403.616	36.2771	458.112	48.7937	275.42	35.0146		conserved protein of unknown function [Methylacidiphilum fumariolicum SolV]
Mfumv2_0095	711.714	34.5155	568.29	7.09651	292.035	14.9099		conserved exported protein of unknown function [Methylacidiphilum fumariolicum SolV]
Mfumv2_0096	66.711	10.4132	68.5867	4.46791	22.9721	1.33567	nfeD_1	Membrane-bound serine protease, NfeD family [Methylacidiphilum fumariolicum SolV]
Mfumv2_0097	2.59759	4.49916	16.2954	2.3615	0.657905	1.13952		conserved protein of unknown function [Methylacidiphilum fumariolicum SolV]
Mfumv2_0098	3.05454	2.97485	2.98906	2.66438	0	0		protein of unknown function [Methylacidiphilum fumariolicum SolV]
Mfumv2_0099	6.29369	6.14636	6.13281	2.57462	3.54313	1.00539		conserved protein of unknown function [Methylacidiphilum fumariolicum SolV]
Mfumv2_0100	0	0	0	0	0	0		conserved protein of unknown function [Methylacidiphilum fumariolicum SolV]
Mfumv2_0101	67.0858	3.97476	53.6414	4.48005	25.3079	4.12428	nfeD_2	Membrane-bound serine protease, NfeD family [Methylacidiphilum fumariolicum SolV]
Mfumv2_0102	113.077	9.48792	77.5787	3.41563	57.1803	0.971216		conserved protein of unknown function [Methylacidiphilum fumariolicum SolV]
Mfumv2_0104	137.886	15.4472	134.23	10.5819	95.6328	10.0567		conserved protein of unknown function [Methylacidiphilum fumariolicum SolV]
Mfumv2_0105	74.2356	8.75838	89.7919	8.51786	37.7337	2.51481	cusB	Copper efflux pump membrane fusion protein [Methylacidiphilum fumariolicum SolV]
Mfumv2_0106	89.6903	9.27643	88.2787	9.71421	36.9186	1.67775	cusA	copper/silver efflux system, membrane component [Methylacidiphilum fumariolicum SolV]
Mfumv2_0107	26.3062	9.74354	43.5406	8.76427	5.39413	2.82597		conserved protein of unknown function [Methylacidiphilum fumariolicum SolV]
Mfumv2_0109	1162.72	192.237	644.795	27.849	946.112	31.9881		conserved protein of unknown function [Methylacidiphilum fumariolicum SolV]
Mfumv2_0110	96.8035	29.8465	121.743	21.6744	53.2074	15.2741		protein of unknown function [Methylacidiphilum fumariolicum SolV]
Mfumv2_0111	1474.83	49.3992	1127.05	89.9815	802.085	43.3057	tolQ	Biopolymer transport protein [Methylacidiphilum fumariolicum SolV]
Mfumv2_0112	2377.64	371.247	2052.87	235.499	920.761	53.5583	exbD	Biopolymer transport protein [Methylacidiphilum fumariolicum SolV]
Mfumv2_0113	1583.48	195.744	1571.84	166.885	1390.61	100.568		conserved protein of unknown function [Methylacidiphilum fumariolicum SolV]
Mfumv2_0114	189.873	59.6606	171.323	66.8159	42.641	8.23636	cdc	ATP-dependent DNA ligase [Methylacidiphilum fumariolicum SolV]
Mfumv2_0115	227.987	10.1411	234.522	20.2847	165.94	24.6663		NUDIX family hydrolase [Methylacidiphilum fumariolicum SolV]
Mfumv2_0116	157.768	12.8838	175.814	4.88331	74.0772	8.19999		Large-conductance mechanosensitive channel [Methylacidiphilum fumariolicum SolV]
Mfumv2_0117	104.064	13.5032	150.891	13.8767	48.2128	6.68345		conserved protein of unknown function [Methylacidiphilum fumariolicum SolV]
Mfumv2_0118	134.045	15.8056	159.617	17.9899	86.5046	9.74092	suhB	Inositol-1-monophosphatase [Methylacidiphilum fumariolicum SolV]
Mfumv2_0120	56.8318	1.42706	80.6221	4.26338	31.4352	3.72231	arnT	4-amino-4-deoxy-L-arabinose transferase or related glycosyltransferase of PMT family [Methylacidiphilum fumariolicum SolV]
Mfumv2_0121	126.321	8.90864	163.082	18.7478	92.6063	7.29227	smtA	SAM-dependent methyltransferase [Methylacidiphilum fumariolicum SolV]
Mfumv2_0122	228.141	7.18836	207.045	8.393	66.0391	5.25475	purQ	Phosphoribosylformylglycinamidine synthase 1 [Methylacidiphilum fumariolicum SolV]
Mfumv2_0123	119.559	12.9272	128.671	19.4481	58.3318	7.4161	purS	Phosphoribosylformylglycinamidine (FGAM) synthase, PurS component [Methylacidiphilum fumariolicum SolV]
Mfumv2_0124	262.108	28.281	219.884	5.62017	132.219	23.1838	purB	Adenylosuccinate lyase [Methylacidiphilum fumariolicum SolV]
Mfumv2_0125	40.4989	2.32176	48.8232	3.0715	35.5324	9.1093	ligT	2'-5' RNA ligase [Methylacidiphilum fumariolicum SolV]
Mfumv2_0126	50.4994	30.0535	102.651	21.7882	16.0828	9.69965		conserved protein of unknown function [Methylacidiphilum fumariolicum SolV]
Mfumv2_0127	400.254	44.6785	334.109	9.4572	250.453	26.9259	nuoA	NADH-quinone oxidoreductase subunit A [Methylacidiphilum fumariolicum SolV]
Mfumv2_0128	297.842	13.041	278.015	35.2538	408.191	38.1388	ilvB	Acetolactate synthase large subunit [Methylacidiphilum fumariolicum SolV]
Mfumv2_0129	1278.26	75.7597	1326.07	44.6244	753.122	20.1962		Phenylpyruvate tautomerase family protein [Methylacidiphilum fumariolicum SolV]
Mfumv2_0130	2535.07	122.322	2658.32	159.069	1907.37	163.678	rplM	50S ribosomal subunit protein L13 [Methylacidiphilum fumariolicum SolV]
Mfumv2_0131	2399.04	63.0017	2248.16	164.058	1613.36	140.319	rpsI	30S ribosomal subunit protein S9 [Methylacidiphilum fumariolicum SolV]
Mfumv2_0132	898.169	24.0589	1007	99.5351	334.221	66.6654	argC	N-acetyl-gamma-glutamyl-phosphate reductase [Methylacidiphilum fumariolicum SolV]
Mfumv2_0133	1071.22	94.1523	1075.3	72.9254	160.31	45.8011	argJ	Arginine biosynthesis bifunctional protein ArgJ [Includes: Glutamate N-acetyltransferase ; Amino-acid acetyltransferase] [Methylacidiphilum fumariolicum SolV]
Mfumv2_0134	952.547	90.8569	660.531	118.706	133.159	3.49366	argB	Acetylglutamate kinase [Methylacidiphilum fumariolicum SolV]
Mfumv2_0135	548.029	82.5934	425.982	53.9958	100.706	6.01105	argD	Acetylornithine aminotransferase [Methylacidiphilum fumariolicum SolV]
Mfumv2_0136	183.877	17.7563	214.002	6.82411	75.6995	6.34781	arcB	Ornithine carbamoyltransferase [Methylacidiphilum fumariolicum SolV]
Mfumv2_0137	6.44685	5.667	28.0578	11.6193	0.734405	1.27203		conserved protein of unknown function [Methylacidiphilum fumariolicum SolV]
Mfumv2_0138	82.2966	5.58345	62.2813	4.04103	35.0595	5.34121		putative NADH dehydrogenase, FAD-containing subunit [Methylacidiphilum fumariolicum SolV]
Mfumv2_0139	145.793	3.44268	142.864	10.4123	87.3112	3.07772		Kynurenine formamidase [Methylacidiphilum fumariolicum SolV]
Mfumv2_0140	128.718	1.74697	125.836	1.6487	70.6658	8.92802	glgA	Glycogen synthase 1 [Methylacidiphilum fumariolicum SolV]
Mfumv2_0141	299.183	16.7512	314.858	24.1641	160.175	9.455		conserved protein of unknown function [Methylacidiphilum fumariolicum SolV]
Mfumv2_0142	743.182	27.9466	520.767	50.5815	236.055	26.0664	des	Fatty acid desaturase [Methylacidiphilum fumariolicum SolV]
Mfumv2_0143	237.066	60.7707	274.608	32.2656	87.0107	12.6749	thyA	thymidylate synthetase [Methylacidiphilum fumariolicum SolV]
Mfumv2_0144	81.6275	9.57387	91.256	1.06179	41.9352	3.52751	mutS	DNA mismatch repair protein MutS [Methylacidiphilum fumariolicum SolV]
Mfumv2_0145	314.555	37.1245	257.71	41.8293	135.748	27.0966		conserved membrane protein of unknown function [Methylacidiphilum fumariolicum SolV]
Mfumv2_0146	829.028	73.3425	667.339	60.0303	331.195	30.3418	clpB	protein disaggregation chaperone [Methylacidiphilum fumariolicum SolV]
Mfumv2_0147	261.683	44.6328	312.692	28.8356	215.024	5.49203		conserved protein of unknown function [Methylacidiphilum fumariolicum SolV]
Mfumv2_0148	266.543	36.2352	339.469	20.9417	113.154	9.62196	gppA	Exopolyphosphatase [Methylacidiphilum fumariolicum SolV]
Mfumv2_0149	252.529	13.8132	260.119	10.5807	90.6712	8.60115	gadB	Glutamate decarboxylase [Methylacidiphilum fumariolicum SolV]
Mfumv2_0150	46.3156	5.08202	57.3968	1.13751	20.7806	2.67115	nfnB	Nitroreductase [Methylacidiphilum fumariolicum SolV]
Mfumv2_0151	166.513	29.8404	189.327	33.1512	130.329	8.07467		conserved exported protein of unknown function [Methylacidiphilum fumariolicum SolV]
Mfumv2_0152	0	0	0	0	0	0		protein of unknown function [Methylacidiphilum fumariolicum SolV]
Mfumv2_0153	2.27657	3.94313	6.01742	2.65671	1.6224	0.385262		conserved protein of unknown function [Methylacidiphilum fumariolicum SolV]
Mfumv2_0155	48.4412	14.1821	61.1399	11.0712	18.7346	5.53343		conserved protein of unknown function [Methylacidiphilum fumariolicum SolV]
Mfumv2_0156	11.6585	2.66372	19.4342	2.72902	4.06179	0.986615		putative Uncharacterized ABC transporter ATP-binding protein HI_1272 [Methylacidiphilum fumariolicum SolV]
Mfumv2_0157	7.7982	3.31497	44.489	7.01561	5.28635	0.589297		Transport system permease protein [Methylacidiphilum fumariolicum SolV]
Mfumv2_0158	13.5668	2.67236	57.1054	7.03891	6.01645	1.03032		Luciferase-like, subgroup [Methylacidiphilum fumariolicum SolV]
Mfumv2_0159	2.71084	0.479145	6.284	1.43139	0.823054	0.63102		putative Periplasmic binding protein [Methylacidiphilum fumariolicum SolV]
Mfumv2_0161	6.09281	2.7478	12.0903	1.6616	3.00447	0.160858		Outer membrane receptor protein, mostly Fe transport [Methylacidiphilum fumariolicum SolV]
Mfumv2_0162	0	0	0	0	0	0		protein of unknown function [Methylacidiphilum fumariolicum SolV]
Mfumv2_0163	38.2656	8.92337	46.1588	7.41658	12.1089	1.93209		conserved membrane protein of unknown function [Methylacidiphilum fumariolicum SolV]
Mfumv2_0165	55.3487	9.21511	38.1359	6.08556	6.4629	1.87185		conserved protein of unknown function [Methylacidiphilum fumariolicum SolV]
Mfumv2_0166	78.4186	19.4638	103.858	19.5824	19.5878	4.34385		conserved protein of unknown function [Methylacidiphilum fumariolicum SolV]
Mfumv2_0167	296.071	27.0875	216.617	12.8477	170.195	4.03707	mltE	Soluble lytic murein transglycosylase [Methylacidiphilum fumariolicum SolV]
Mfumv2_0168	44.8269	2.87751	62.6638	9.11231	29.9858	1.94837	rbn	Ribonuclease BN family enzyme [Methylacidiphilum fumariolicum SolV]
Mfumv2_0169	511.315	83.2844	381.042	38.0197	1380.73	49.5616		conserved exported protein of unknown function [Methylacidiphilum fumariolicum SolV]
Mfumv2_0170	43.0832	1.55723	49.8696	3.64266	23.9478	5.45332	cirA	Outer membrane receptor protein, mostly Fe transport [Methylacidiphilum fumariolicum SolV]
Mfumv2_0171	26.4909	3.48172	41.1416	5.90278	8.42386	1.47743		conserved exported protein of unknown function [Methylacidiphilum fumariolicum SolV]
Mfumv2_0172	123.368	5.867	124.576	1.21838	56.1477	2.92907	thdF	tRNA modification GTPase MnmE [Methylacidiphilum fumariolicum SolV]
Mfumv2_0173	189.376	14.5541	269.706	10.6224	99.8119	8.29279	pyrD	Dihydroorotate dehydrogenase (quinone) [Methylacidiphilum fumariolicum SolV]
Mfumv2_0174	134.595	24.1799	164.676	2.19669	85.8594	3.1525		conserved protein of unknown function [Methylacidiphilum fumariolicum SolV]
Mfumv2_0175	39.7446	7.83529	57.2461	3.4697	11.7736	0.423024	cirA	Outer membrane receptor protein, mostly Fe transport [Methylacidiphilum fumariolicum SolV]
Mfumv2_0176	77.1401	10.0018	73.5827	3.33371	21.7123	2.76705	trmA	SAM-dependent RNA methyltransferase, TrmA family [Methylacidiphilum fumariolicum SolV]
Mfumv2_0177	73.1649	16.9136	74.8165	1.62312	32.592	1.0516		putative Lead, cadmium, zinc and mercury transporting ATPase [Methylacidiphilum fumariolicum SolV]
Mfumv2_0178	15.5979	7.73269	26.9722	4.32595	4.74428	3.15946		conserved protein of unknown function [Methylacidiphilum fumariolicum SolV]
Mfumv2_0179	4.65903	1.91407	15.9155	5.5698	2.61995	2.20167		conserved protein of unknown function [Methylacidiphilum fumariolicum SolV]
Mfumv2_0180	16.0334	7.17346	21.9126	5.88139	10.877	1.17566		conserved protein of unknown function [Methylacidiphilum fumariolicum SolV]
Mfumv2_0181	1.48434	2.57095	0	0	0	0		conserved protein of unknown function [Methylacidiphilum fumariolicum SolV]
Mfumv2_0182	10.5728	2.52975	18.5885	9.00115	10.5217	6.08131		conserved protein of unknown function [Methylacidiphilum fumariolicum SolV]
Mfumv2_0183	14.5847	8.66251	28.9193	13.7676	34.1283	10.8039		conserved protein of unknown function [Methylacidiphilum fumariolicum SolV]
Mfumv2_0184	22.3225	5.72807	39.6252	9.7182	50.6442	7.88059		High-affinity nickel-transporter [Methylacidiphilum fumariolicum SolV]
Mfumv2_0185	24.768	9.37913	32.7294	9.98629	25.7675	1.90672		conserved protein of unknown function [Methylacidiphilum fumariolicum SolV]
Mfumv2_0186	27.4404	1.94352	33.8844	3.61202	21.9476	1.4185		Oxidoreductase, molybdopterin-binding [Methylacidiphilum fumariolicum SolV]
Mfumv2_0187	130.337	32.16	121.657	9.94243	143.661	21.5345		conserved protein of unknown function [Methylacidiphilum fumariolicum SolV]
Mfumv2_0188	116.557	18.8288	148.446	15.2794	40.8657	3.88851	ymdB	conserved hypothetical protein [Methylacidiphilum fumariolicum SolV]
Mfumv2_0189	245.58	34.9996	221.397	20.7539	69.1306	7.22205		protein of unknown function [Methylacidiphilum fumariolicum SolV]
Mfumv2_0190	192.475	12.7038	151.328	7.35977	106.257	5.88424	smtA	SAM-dependent methyltransferase [Methylacidiphilum fumariolicum SolV]
Mfumv2_0191	36.525	5.47746	79.5561	18.7249	5.16707	1.99698		conserved protein of unknown function [Methylacidiphilum fumariolicum SolV]
Mfumv2_0192	74.4401	12.7962	150.832	13.9276	15.6526	1.74997		conserved protein of unknown function [Methylacidiphilum fumariolicum SolV]
Mfumv2_0193	6435	404.742	6379.78	424.087	5729.16	308.206	hupB	DNA-binding protein HU-beta [Methylacidiphilum fumariolicum SolV]
Mfumv2_0194	162.346	3.01184	164.37	11.431	88.2078	4.9555	pcnB	tRNA nucleotidyltransferase/poly(A) polymerase [Methylacidiphilum fumariolicum SolV]
Mfumv2_0195	117.128	10.0765	112.98	11.7449	33.757	5.57065		Uncharacterized conserved membrane protein [Methylacidiphilum fumariolicum SolV]
Mfumv2_0196	235.134	25.4728	257.563	2.75235	66.5916	11.8606	gcvP	glycine decarboxylase, PLP-dependent, subunit (protein P) of glycine cleavage complex [Methylacidiphilum fumariolicum SolV]
Mfumv2_0197	376.522	102.109	467.521	43.7217	198.916	6.76477	gcvH	glycine cleavage complex lipoylprotein [Methylacidiphilum fumariolicum SolV]
Mfumv2_0198	200.435	11.9808	165.814	12.0258	102.711	8.34558	gcvT	Aminomethyltransferase [Methylacidiphilum fumariolicum SolV]
Mfumv2_0199	1089.02	76.3642	1386.47	30.0898	855.158	54.2936		conserved protein of unknown function [Methylacidiphilum fumariolicum SolV]
Mfumv2_0200	210.702	22.916	325.002	8.03753	108.428	10.3523		putative type I restriction enzyme HindVIIP M protein [Methylacidiphilum fumariolicum SolV]
Mfumv2_0202	117.402	6.68256	115.453	11.3172	51.0135	3.42859		conserved protein of unknown function [Methylacidiphilum fumariolicum SolV]
Mfumv2_0203	74.3842	5.61727	77.7356	5.97177	27.1301	0.182854		putative type I restriction enzyme HindVIIP R protein [Methylacidiphilum fumariolicum SolV]
Mfumv2_0204	93.7926	3.67729	377.607	52.6833	115.003	13.4361		Mrr restriction system protein [Methylacidiphilum fumariolicum SolV]
Mfumv2_0205	16.496	5.54811	50.3041	1.26225	10.0055	2.28047		protein of unknown function [Methylacidiphilum fumariolicum SolV]
Mfumv2_0206	57.7005	1.5553	140.838	16.0499	38.9386	3.53942		Mrr restriction system protein [Methylacidiphilum fumariolicum SolV]
Mfumv2_0207	179.899	9.26105	212.596	18.102	137.935	19.5664		conserved protein of unknown function [Methylacidiphilum fumariolicum SolV]
Mfumv2_0208	49.209	12.7196	68.9036	21.4666	18.9065	8.03022		conserved protein of unknown function [Methylacidiphilum fumariolicum SolV]
Mfumv2_0209	706.758	47.3526	388.022	90.6081	219.307	16.9243		conserved protein of unknown function [Methylacidiphilum fumariolicum SolV]
Mfumv2_0210	1023.82	24.501	912.444	104.771	570.305	57.3027		conserved protein of unknown function [Methylacidiphilum fumariolicum SolV]
Mfumv2_0211	922.667	155.703	869.304	22.1648	305.973	23.8259		conserved protein of unknown function [Methylacidiphilum fumariolicum SolV]
Mfumv2_0212	46.5471	10.8885	72.2427	24.2178	6.49203	1.21464		conserved protein of unknown function [Methylacidiphilum fumariolicum SolV]
Mfumv2_0213	129.939	30.5542	140.178	23.6449	36.9582	6.12463		conserved protein of unknown function [Methylacidiphilum fumariolicum SolV]
Mfumv2_0214	144.73	24.0909	335.608	22.2663	49.1768	5.52206		transposase [Methylacidiphilum fumariolicum SolV]
Mfumv2_0215	55.3616	14.1183	57.5897	9.46111	21.0531	5.57463		conserved protein of unknown function [Methylacidiphilum fumariolicum SolV]
Mfumv2_0216	109.634	5.6338	116.976	11.0619	141.352	11.9838	phoU	Phosphate-specific transport system accessory protein PhoU [Methylacidiphilum fumariolicum SolV]
Mfumv2_0217	239.508	25.2249	251.863	5.29554	174.188	12.2066	rimL	Acetyltransferase, RimL family [Methylacidiphilum fumariolicum SolV]
Mfumv2_0218	43.4567	11.0963	78.8395	22.406	24.2373	7.55392		conserved exported protein of unknown function [Methylacidiphilum fumariolicum SolV]
Mfumv2_0219	384.047	40.4251	259.674	24.5581	479.115	78.592	sqr	NAD(FAD)-dependent dehydrogenase [Methylacidiphilum fumariolicum SolV]
Mfumv2_0220	336.448	27.2155	229.143	16.1939	710.116	123.783		conserved protein of unknown function [Methylacidiphilum fumariolicum SolV]
Mfumv2_0221	1155.51	120.256	658.034	30.0651	1696.96	308.548		Peroxiredoxin family protein [Methylacidiphilum fumariolicum SolV]
Mfumv2_0222	503.609	28.6686	374.226	40.2493	294.63	28.9799	uspA	Universal stress protein [Methylacidiphilum fumariolicum SolV]
Mfumv2_0223	13.0398	1.55171	42.0986	3.74524	14.4744	2.78114		Membrane fusion component of tripartite multidrug resistance system [Methylacidiphilum fumariolicum SolV]
Mfumv2_0224	80.4474	12.3228	97.3683	7.32988	49.5497	7.48303	proP	Inner membrane component of tripartite multidrug resistance system [Methylacidiphilum fumariolicum SolV]
Mfumv2_0226	14.3909	4.22051	35.1017	2.71157	10.8289	0.747069	tolC	Outer membrane protein [Methylacidiphilum fumariolicum SolV]
Mfumv2_0227	122.645	12.5544	122.619	4.52022	33.4358	2.40081		Predicted small integral membrane protein [Methylacidiphilum fumariolicum SolV]
Mfumv2_0228	164.25	12.5901	180.689	9.47491	39.5211	4.30692	ribF	FAD synthase [Methylacidiphilum fumariolicum SolV]
Mfumv2_0229	230.424	24.4811	310.21	25.7603	112.308	16.5644	truB	tRNA pseudouridine synthase B [Methylacidiphilum fumariolicum SolV]
Mfumv2_0230	324.586	10.8642	460.28	51.1439	266.787	45.7522		Exopolyphosphatase-related protein [Methylacidiphilum fumariolicum SolV]
Mfumv2_0231	348.099	64.5159	359.285	51.2688	183.632	15.5326		conserved exported protein of unknown function [Methylacidiphilum fumariolicum SolV]
Mfumv2_0232	462.119	10.7304	400.957	11.5543	137.302	12.4024	manB	Phosphomannomutase [Methylacidiphilum fumariolicum SolV]
Mfumv2_0233	78.7889	5.55458	79.5054	3.93217	28.8503	3.06961	putP	Na+/proline symporter [Methylacidiphilum fumariolicum SolV]
Mfumv2_0234	304.834	41.6434	152.34	1.81193	131.982	12.7109		Fructose-bisphosphate aldolase/6-deoxy-5-ketofructose 1-phosphate synthase [Methylacidiphilum fumariolicum SolV]
Mfumv2_0235	137.115	9.37625	144.831	14.1502	79.0358	9.29575	lpxA	UDP-N-acetylglucosamine acetyltransferase [Methylacidiphilum fumariolicum SolV]
Mfumv2_0236	400.002	15.0238	456.922	19.9905	341.702	19.8855	lpxC	UDP-3-O-acyl-N-acetylglucosamine deacetylase and (3R)-hydroxymyristoyl-(Acyl carrier protein) dehydratase [Methylacidiphilum fumariolicum SolV]
Mfumv2_0239	41.8714	4.71872	55.3054	1.14373	39.9211	5.54173	ddpA	ABC-type dipeptide transport system, periplasmic component [Methylacidiphilum fumariolicum SolV]
Mfumv2_0240	124.004	7.44953	133.74	14.7623	77.6252	5.40126	ada	Methylated DNA-protein cysteine methyltransferase [Methylacidiphilum fumariolicum SolV]
Mfumv2_0241	114.934	13.9996	146.748	5.91166	23.0014	3.95381		SAM-dependent methyltransferase [Methylacidiphilum fumariolicum SolV]
Mfumv2_0242	120.339	7.20072	143.584	14.2611	40.9882	1.11283		fragment of putative oligopeptide transport protein (ABC superfamily, atp_bind) (part 2) [Methylacidiphilum fumariolicum SolV]
Mfumv2_0243	178.057	2.743	216.728	15.689	83.254	8.72376		fragment of putative oligopeptide transport protein (ABC superfamily, atp_bind) (part 1) [Methylacidiphilum fumariolicum SolV]
Mfumv2_0244	137.762	8.6481	127.885	5.12064	47.77	4.16275	dppC	ABC-type dipeptide/oligopeptide/nickel transport system, permease component [Methylacidiphilum fumariolicum SolV]
Mfumv2_0245	66.5665	6.73848	70.0866	5.28254	38.8433	2.02613	appB	Oligopeptide transport system permease protein AppB [Methylacidiphilum fumariolicum SolV]
Mfumv2_0246	104.945	12.0915	143.209	17.4523	75.4419	10.1806		conserved protein of unknown function [Methylacidiphilum fumariolicum SolV]
Mfumv2_0247	100.99	3.0412	119.331	6.16088	62.0015	7.03021		protein of unknown function [Methylacidiphilum fumariolicum SolV]
Mfumv2_0248	132.669	6.52719	135.644	2.75543	65.4575	5.37721		protein of unknown function [Methylacidiphilum fumariolicum SolV]
Mfumv2_0249	97.6864	3.20294	98.1869	8.52274	56.8734	4.35718		protein of unknown function [Methylacidiphilum fumariolicum SolV]
Mfumv2_0250	2260.78	135.622	2393.01	76.231	1966.14	224.397	rpsO	30S ribosomal subunit protein S15 [Methylacidiphilum fumariolicum SolV]
Mfumv2_0251	2573.18	129.476	2263.44	98.9818	1125.97	167.09	pnp	polynucleotide phosphorylase/polyadenylase [Methylacidiphilum fumariolicum SolV]
Mfumv2_0252	663.859	14.9969	747.203	68.2318	272.049	23.5034	bcp	Peroxiredoxin [Methylacidiphilum fumariolicum SolV]
Mfumv2_0253	396.23	21.6706	323.667	36.7815	113.186	7.24519	pfkA	6-phosphofructokinase [Methylacidiphilum fumariolicum SolV]
Mfumv2_0254	833.112	21.9954	748.053	35.7302	451.351	42.5015		conserved membrane protein of unknown function [Methylacidiphilum fumariolicum SolV]
Mfumv2_0255	980.944	26.6557	856.855	23.6966	471.424	43.719	ispH	4-hydroxy-3-methylbut-2-enyl diphosphate reductase [Methylacidiphilum fumariolicum SolV]
Mfumv2_0256	834.48	28.8282	738.025	39.5075	282.882	28.8072	pepA	putative cytosol aminopeptidase [Methylacidiphilum fumariolicum SolV]
Mfumv2_0257	388.973	50.4927	332.859	20.6701	95.8395	11.5502		Beta-propeller repeats containing protein [Methylacidiphilum fumariolicum SolV]
Mfumv2_0258	713.408	34.7948	813.83	71.9455	785.746	60.1766		Predicted ATPase [Methylacidiphilum fumariolicum SolV]
Mfumv2_0259	467.955	36.7585	553.144	62.7973	519.158	31.8079		conserved protein of unknown function [Methylacidiphilum fumariolicum SolV]
Mfumv2_0260	111.165	15.4196	120.971	17.1885	111.097	7.29558		putative HTH-type transcriptional regulator rrf2-like [Methylacidiphilum fumariolicum SolV]
Mfumv2_0261	28.573	6.73966	32.7552	7.21542	22.6566	3.66636		conserved exported protein of unknown function [Methylacidiphilum fumariolicum SolV]
Mfumv2_0262	61.4436	11.1726	68.8124	7.48159	56.2547	6.86492		conserved protein of unknown function [Methylacidiphilum fumariolicum SolV]
Mfumv2_0263	98.8926	22.5172	102.136	21.3781	212.245	21.2885	lysR	Transcriptional regulator, LysR/CysB family [Methylacidiphilum fumariolicum SolV]
Mfumv2_0264	241.068	15.9268	356.713	42.0275	283.17	27.1169	speA	Biosynthetic arginine decarboxylase [Methylacidiphilum fumariolicum SolV]
Mfumv2_0266	935.759	51.1687	1053.99	69.8114	573.337	4.64214		conserved protein of unknown function [Methylacidiphilum fumariolicum SolV]
Mfumv2_0267	358.907	44.8207	488.612	38.0717	59.7468	15.3271	terC	Membrane protein TerC, possibly involved in tellurium resistance [Methylacidiphilum fumariolicum SolV]
Mfumv2_0268	152.572	16.8333	211.406	24.182	37.1722	10.7295		Membrane protein TerC, possibly involved in tellurium resistance (fragment) [Methylacidiphilum fumariolicum SolV]
Mfumv2_0269	170.176	17.1477	200.223	25.5332	63.1896	7.0023	panC	Pantothenate synthetase [Methylacidiphilum fumariolicum SolV]
Mfumv2_0270	336.578	12.5661	341.122	7.14107	195.751	20.0857	amiC	N-acetylmuramoyl-L-alanine amidase [Methylacidiphilum fumariolicum SolV]
Mfumv2_0271	317.691	28.8301	299.454	21.0755	77.7666	12.4252	ntrB	Signal transduction histidine kinase with PAS domain [Methylacidiphilum fumariolicum SolV]
Mfumv2_0272	366.563	46.6198	373.556	18.0854	78.1893	5.41168	atoC	fused response regulator of ato opeon, in two-component system with AtoS: response regulator ; sigma54 interaction protein [Methylacidiphilum fumariolicum SolV]
Mfumv2_0273	24.2295	4.09048	32.9394	4.40231	9.64533	1.00387		conserved exported protein of unknown function [Methylacidiphilum fumariolicum SolV]
Mfumv2_0274	500.563	45.9919	263.771	29.7227	104.274	4.43183		conserved exported protein of unknown function [Methylacidiphilum fumariolicum SolV]
Mfumv2_0275	85.3789	9.96674	38.7601	7.36415	12.7097	2.36678		conserved exported protein of unknown function [Methylacidiphilum fumariolicum SolV]
Mfumv2_0276	670.675	41.4459	747.175	44.9155	663.322	38.5246	lysC	Aspartokinase [Methylacidiphilum fumariolicum SolV]
Mfumv2_0277	120	5.47297	136.775	19.2718	105.946	2.15302	nrfG	TPR repeats containing protein [Methylacidiphilum fumariolicum SolV]
Mfumv2_0280	86.2548	8.72865	112.947	8.21255	62.5334	11.4645		conserved protein of unknown function [Methylacidiphilum fumariolicum SolV]
Mfumv2_0281	124.635	15.8156	155.774	37.7485	39.6383	11.3165		conserved protein of unknown function [Methylacidiphilum fumariolicum SolV]
Mfumv2_0282	105.575	14.7351	120.455	12.9263	32.8701	3.73273	fhaB	Large exoprotein involved in heme utilization or adhesion [Methylacidiphilum fumariolicum SolV]
Mfumv2_0283	160.066	29.5273	259.268	28.441	53.8965	1.39607		conserved protein of unknown function [Methylacidiphilum fumariolicum SolV]
Mfumv2_0284	36.4319	18.2119	58.2319	22.7626	3.53708	1.79184		conserved protein of unknown function [Methylacidiphilum fumariolicum SolV]
Mfumv2_0285	54.8832	11.5452	41.3983	14.9869	18.5454	5.0209		conserved protein of unknown function [Methylacidiphilum fumariolicum SolV]
Mfumv2_0286	426.521	59.2513	287.702	23.8737	45.5358	7.24633		conserved protein of unknown function [Methylacidiphilum fumariolicum SolV]
Mfumv2_0287	274.803	18.4479	283.214	50.3608	28.0614	6.56164		conserved protein of unknown function [Methylacidiphilum fumariolicum SolV]
Mfumv2_0288	22.2112	5.67143	47.426	2.70851	6.58556	2.69886		conserved protein of unknown function [Methylacidiphilum fumariolicum SolV]
Mfumv2_0289	63.4304	17.7068	91.9442	26.902	16.7752	7.91368		conserved protein of unknown function [Methylacidiphilum fumariolicum SolV]
Mfumv2_0290	131.913	39.5007	118.055	35.7236	72.6998	14.0695		conserved protein of unknown function [Methylacidiphilum fumariolicum SolV]
Mfumv2_0291	29.5952	26.3837	33.9469	11.5456	3.73161	2.18912		conserved protein of unknown function [Methylacidiphilum fumariolicum SolV]
Mfumv2_0292	181.085	25.9388	153.964	9.35707	56.8695	3.95421		conserved protein of unknown function [Methylacidiphilum fumariolicum SolV]
Mfumv2_0293	78.4501	4.49122	68.1035	6.33967	26.5369	0.501205		Predicted O-methyltransferase (Modular protein) [Methylacidiphilum fumariolicum SolV]
Mfumv2_0294	127.209	20.1699	130.411	4.38925	47.1353	1.8653		Predicted O-methyltransferase (Modular protein) [Methylacidiphilum fumariolicum SolV]
Mfumv2_0295	320.759	24.944	290.443	20.0889	94.2924	14.6433		protein of unknown function [Methylacidiphilum fumariolicum SolV]
Mfumv2_0296	161.169	7.22384	157.212	16.2654	54.5564	10.3159		conserved protein of unknown function [Methylacidiphilum fumariolicum SolV]
Mfumv2_0297	165.71	13.3319	164.645	16.5219	43.9205	2.99843		conserved protein of unknown function [Methylacidiphilum fumariolicum SolV]
Mfumv2_0298	136.259	6.21942	136.485	5.6727	46.6046	3.47927		putative glycosyl transferase, family 2 [Methylacidiphilum fumariolicum SolV]
Mfumv2_0299	259.725	9.9449	250.63	13.5092	135.062	19.5644	smtA	SAM-dependent methyltransferase [Methylacidiphilum fumariolicum SolV]
Mfumv2_0300	24.7935	4.49404	34.5014	3.06068	9.71665	1.30432	cirA	Outer membrane receptor protein, mostly Fe transport [Methylacidiphilum fumariolicum SolV]
Mfumv2_0302	50.7857	6.85724	58.687	12.051	9.5493	4.17303		conserved exported protein of unknown function [Methylacidiphilum fumariolicum SolV]
Mfumv2_0303	61.2841	8.24237	72.9563	3.89972	29.5293	6.00235		conserved protein of unknown function [Methylacidiphilum fumariolicum SolV]
Mfumv2_0304	50.6083	6.37409	73.1139	5.31212	39.9638	5.05264	rbsK	Sugar kinase, ribokinase family [Methylacidiphilum fumariolicum SolV]
Mfumv2_0306	182.905	10.5997	183.76	13.7081	137.266	15.504	nadF	putative inorganic polyphosphate/ATP-NAD kinase [Methylacidiphilum fumariolicum SolV]
Mfumv2_0307	199.608	13.2648	219.712	17.2717	95.199	14.9433		conserved protein of unknown function [Methylacidiphilum fumariolicum SolV]
Mfumv2_0308	149.454	10.753	174.466	13.0001	61.1065	8.40473	ptsN	Phosphotransferase system mannitol/fructose-specific IIA domain (Ntr-type) [Methylacidiphilum fumariolicum SolV]
Mfumv2_0309	107.023	9.31941	148.13	12.0033	136.48	27.1075		conserved exported protein of unknown function [Methylacidiphilum fumariolicum SolV]
Mfumv2_0310	74.2009	5.10966	74.9157	8.01164	53.4216	10.306		conserved membrane protein of unknown function [Methylacidiphilum fumariolicum SolV]
Mfumv2_0311	28.0762	2.55703	37.0365	1.63031	15.024	2.77123	czcA	Cation efflux system protein CzcA [Methylacidiphilum fumariolicum SolV]
Mfumv2_0312	68.214	9.16607	68.5923	19.1477	27.9306	14.6438		conserved protein of unknown function [Methylacidiphilum fumariolicum SolV]
Mfumv2_0313	20.1932	5.9145	51.8235	10.9153	5.10657	4.85666		protein of unknown function [Methylacidiphilum fumariolicum SolV]
Mfumv2_0314	23.7052	3.70623	30.8037	4.37547	11.3763	2.94366		Permease of the major facilitator superfamily [Methylacidiphilum fumariolicum SolV]
Mfumv2_0315	64.3265	4.01405	77.9116	3.34252	33.5236	5.17758		Permease of the major facilitator superfamily [Methylacidiphilum fumariolicum SolV]
Mfumv2_0316	123.77	1.41331	105.748	13.3034	69.4626	8.36753	nrfG	TPR repeats containing protein [Methylacidiphilum fumariolicum SolV]
Mfumv2_0317	355.994	17.0379	299.209	31.3314	258.944	16.075	trpC	Indole-3-glycerol phosphate synthase [Methylacidiphilum fumariolicum SolV]
Mfumv2_0318	163.402	15.8329	174.42	15.2084	110.176	2.07137	trpF	N-(5'-phosphoribosyl)anthranilate isomerase [Methylacidiphilum fumariolicum SolV]
Mfumv2_0319	540.772	30.2399	491.185	20.8989	205.564	16.2107	trpB	tryptophan synthase, beta subunit [Methylacidiphilum fumariolicum SolV]
Mfumv2_0320	66.1062	23.8924	94.5024	16.2847	20.535	7.3712		conserved protein of unknown function [Methylacidiphilum fumariolicum SolV]
Mfumv2_0321	227.591	31.869	278.701	56.7378	28.833	3.51249		protein of unknown function [Methylacidiphilum fumariolicum SolV]
Mfumv2_0323	154.547	26.7107	175.092	19.2133	156.219	10.3119	gmk	Guanylate kinase [Methylacidiphilum fumariolicum SolV]
Mfumv2_0324	215.53	38.4229	270.796	23.6604	147.942	11.3578	dfp	Phosphopantothenoylcysteine synthetase/decarboxylase [Methylacidiphilum fumariolicum SolV]
Mfumv2_0325	144.188	17.8228	169.85	13.2952	94.4479	2.52803	purE	N5-carboxyaminoimidazole ribonucleotide mutase [Methylacidiphilum fumariolicum SolV]
Mfumv2_0326	207.81	9.77828	189.081	5.95127	83.9545	7.98726	purK	N5-carboxyaminoimidazole ribonucleotide synthase [Methylacidiphilum fumariolicum SolV]
Mfumv2_0327	19.1401	6.62802	24.1337	9.65788	12.3337	2.93135	thiS	Sulfur transfer protein involved in thiamine biosynthesis [Methylacidiphilum fumariolicum SolV]
Mfumv2_0328	79.437	11.2826	92.0108	5.77512	63.1144	5.26756	thiH	Thiamine biosynthesis enzyme ThiH [Methylacidiphilum fumariolicum SolV]
Mfumv2_0329	135.369	6.42957	162.746	15.5263	142.855	21.3426	rfaG	Glycosyltransferase [Methylacidiphilum fumariolicum SolV]
Mfumv2_0330	54.0546	7.92309	69.3203	3.78153	41.664	1.33418		UspA family protein [Methylacidiphilum fumariolicum SolV]
Mfumv2_0331	174.186	4.31306	180.525	12.676	122.753	4.53855	lonB	ATP-dependent protease La Type II [Methylacidiphilum fumariolicum SolV]
Mfumv2_0332	178.473	9.80977	194.365	15.9785	297.88	54.5458		conserved exported protein of unknown function [Methylacidiphilum fumariolicum SolV]
Mfumv2_0333	1224.92	3.43719	930.297	51.2233	1275.72	51.8539	lysR	Transcriptional regulator, LysR/CysB family [Methylacidiphilum fumariolicum SolV]
Mfumv2_0334	348.03	26.7875	348.163	10.2997	354.589	27.2346	splB	DNA repair photolyase [Methylacidiphilum fumariolicum SolV]
Mfumv2_0335	149.843	6.14169	120.286	13.0396	59.8456	3.36418	slp	Starvation-inducible outer membrane lipoprotein [Methylacidiphilum fumariolicum SolV]
Mfumv2_0336	116.445	9.2088	95.8537	6.02188	92.4284	3.39345		conserved protein of unknown function [Methylacidiphilum fumariolicum SolV]
Mfumv2_0337	115.663	2.25714	134.378	9.12436	54.0631	6.73633	tonB	Periplasmic protein TonB [Methylacidiphilum fumariolicum SolV]
Mfumv2_0338	112.496	3.00906	93.759	9.75269	56.6429	6.0887	smtA	SAM-dependent methyltransferase [Methylacidiphilum fumariolicum SolV]
Mfumv2_0339	201.845	19.7877	157.623	9.4604	52.4687	8.8432	glk	Glucokinase [Methylacidiphilum fumariolicum SolV]
Mfumv2_0340	44.2998	6.91724	67.3984	11.6588	13.6114	3.11193		conserved protein of unknown function [Methylacidiphilum fumariolicum SolV]
Mfumv2_0341	146.599	2.67609	153.08	8.56673	124.409	12.2937		putative NADP-dependent oxidoreductase [Methylacidiphilum fumariolicum SolV]
Mfumv2_0342	72.0253	3.94154	76.1206	6.49637	22.6119	0.933077	ble	Uncharacterized domain involved in trehalose biosynthesis [Methylacidiphilum fumariolicum SolV]
Mfumv2_0343	210.809	5.33985	191.85	10.5518	51.5982	4.45755	glgE	Alpha-1,4-glucan:maltose-1-phosphate maltosyltransferase [Methylacidiphilum fumariolicum SolV]
Mfumv2_0344	759.394	47.7975	577.989	69.0621	369.498	17.288		conserved protein of unknown function [Methylacidiphilum fumariolicum SolV]
Mfumv2_0345	196.995	14.733	182.285	19.7107	116.139	15.7794		Uncharacterized enzyme of heme biosynthesis [Methylacidiphilum fumariolicum SolV]
Mfumv2_0346	327.48	14.7533	341.695	14.9258	239.615	24.7565		conserved protein of unknown function [Methylacidiphilum fumariolicum SolV]
Mfumv2_0347	171.758	7.395	232.722	21.2582	119.209	19.188	mauB	Methylamine dehydrogenase heavy chain M [Methylacidiphilum fumariolicum SolV]
Mfumv2_0348	37.9562	6.45846	51.1403	1.40749	15.8683	3.52328	mauE	putative Methylamine utilisation protein MauE [Methylacidiphilum fumariolicum SolV]
Mfumv2_0349	71.0716	5.71697	72.338	4.25793	23.5357	3.64286	mauD	Methylamine utilization protein MauD [Methylacidiphilum fumariolicum SolV]
Mfumv2_0350	86.9062	5.35986	109.73	12.6017	30.8009	4.20623	mauA	Methylamine dehydrogenase light chain [Methylacidiphilum fumariolicum SolV]
Mfumv2_0351	69.2646	12.0478	87.0945	8.54134	31.4017	2.60018	mauG	putative Cytochrome c, class I [Methylacidiphilum fumariolicum SolV]
Mfumv2_0352	23.6375	12.2506	51.8607	12.4078	14.4107	1.26496		conserved protein of unknown function [Methylacidiphilum fumariolicum SolV]
Mfumv2_0353	275.822	12.6801	371.961	12.3996	259.884	18.9131	rfaG	Glycosyltransferase [Methylacidiphilum fumariolicum SolV]
Mfumv2_0354	84.632	5.32489	129.842	18.2625	67.2636	12.7638	wecD	Acetyltransferase, GNAT family [Methylacidiphilum fumariolicum SolV]
Mfumv2_0355	79.7568	11.3204	99.4568	15.2442	41.4145	5.81559		Predicted deacetylase [Methylacidiphilum fumariolicum SolV]
Mfumv2_0356	160.372	7.8989	188.048	12.8655	82.5134	8.8305	rfaG	PHP family phosphoesterase fused to glycosyltransferase [Methylacidiphilum fumariolicum SolV]
Mfumv2_0357	370.193	21.7782	333.873	19.0781	128.212	10.0541		Oligoendopeptidase F [Methylacidiphilum fumariolicum SolV]
Mfumv2_0358	580.721	110.269	327.759	30.4457	404.516	17.0872		Ribosome-associated protein Y (PSrp-1) [Methylacidiphilum fumariolicum SolV]
Mfumv2_0359	484.738	14.8289	501.639	31.7332	429.827	28.639		Uncharacterized AIPM/Hcit synthase family transferase aq_356 [Methylacidiphilum fumariolicum SolV]
Mfumv2_0360	4517.45	708.391	4556.77	279.7	5834.42	108.954		conserved exported protein of unknown function [Methylacidiphilum fumariolicum SolV]
Mfumv2_0361	134.551	14.939	139.479	6.22247	58.6419	3.24483	lgt	Prolipoprotein diacylglyceryl transferase [Methylacidiphilum fumariolicum SolV]
Mfumv2_0363	452.257	15.2107	428.801	9.31681	212.487	12.3611	thrS	threonyl-tRNA synthetase [Methylacidiphilum fumariolicum SolV]
Mfumv2_0364	1558.29	187.924	1556.91	109.057	922.29	58.9978	infC	Translation initiation factor IF-3 [Methylacidiphilum fumariolicum SolV]
Mfumv2_0365	3098.56	105.905	2468.95	119.413	1746.21	161.982	rplT	50S ribosomal subunit protein L20 [Methylacidiphilum fumariolicum SolV]
Mfumv2_0366	897.866	62.6307	1025.54	22.0396	464.144	54.2973	dxr	1-deoxy-D-xylulose 5-phosphate reductoisomerase [Methylacidiphilum fumariolicum SolV]
Mfumv2_0367	566.942	64.8729	533.866	16.2923	282.32	23.1794		Predicted membrane-associated Zn-dependent protease [Methylacidiphilum fumariolicum SolV]
Mfumv2_0368	611.771	14.8562	499.18	13.3779	266.346	23.1399	ispG	4-hydroxy-3-methylbut-2-en-1-yl diphosphate synthase [Methylacidiphilum fumariolicum SolV]
Mfumv2_0369	417.023	18.9258	1224.64	165.429	220.158	17.8864		conserved protein of unknown function [Methylacidiphilum fumariolicum SolV]
Mfumv2_0370	31.8856	10.4083	18.5633	5.81722	9.52829	2.05466		conserved protein of unknown function [Methylacidiphilum fumariolicum SolV]
Mfumv2_0371	921.062	84.2875	685.604	69.9339	653.889	44.291	tatA	Sec-independent protein translocase protein TatA [Methylacidiphilum fumariolicum SolV]
Mfumv2_0372	615.258	14.0465	658.222	21.1106	337.212	28.7925		Radical SAM superfamily enzyme [Methylacidiphilum fumariolicum SolV]
Mfumv2_0373	381.22	25.5745	475.99	26.2582	243.679	13.6121		conserved protein of unknown function [Methylacidiphilum fumariolicum SolV]
Mfumv2_0374	135.464	23.554	177.675	15.7829	83.7729	13.2303		conserved protein of unknown function [Methylacidiphilum fumariolicum SolV]
Mfumv2_0375	51.7486	25.5037	78.4115	18.8052	7.35443	1.24984		conserved protein of unknown function [Methylacidiphilum fumariolicum SolV]
Mfumv2_0376	47.4534	5.2472	40.3245	20.2177	14.6338	1.78327		protein of unknown function [Methylacidiphilum fumariolicum SolV]
Mfumv2_0377	223.997	15.0666	175.495	19.1047	95.0919	8.36707	actA	Cytochrome c3 [Methylacidiphilum fumariolicum SolV] alternative oxidase operon
Mfumv2_0378	271.377	15.2281	212.357	13.0155	97.0343	10.5672	actB	Anaerobic dehydrogenase and Fe-S-cluster domain [Methylacidiphilum fumariolicum SolV]
Mfumv2_0379	163.017	15.7705	124.52	11.9273	56.1662	4.54922	actC	Polysulphide reductase [Methylacidiphilum fumariolicum SolV]
Mfumv2_0380	172.945	18.8126	141.279	9.50067	57.6548	7.11273	actD	conserved protein of unknown function [Methylacidiphilum fumariolicum SolV]
Mfumv2_0381	166.301	3.23191	168.557	7.8378	69.8637	13.068	actE	Cytochrome c family protein [Methylacidiphilum fumariolicum SolV]
Mfumv2_0382	167.52	4.54058	139.634	13.1875	53.4192	2.50941	actF	conserved membrane protein of unknown function [Methylacidiphilum fumariolicum SolV]
Mfumv2_0383	445.613	19.9172	305.952	16.6584	123.33	6.33922	actG	conserved protein of unknown function [Methylacidiphilum fumariolicum SolV]
Mfumv2_0384	139.825	8.42255	114.673	5.3328	46.9014	6.36187	ccoN	Cbb3-type cytochrome oxidase, subunit 1 [Methylacidiphilum fumariolicum SolV]
Mfumv2_0385	116.801	16.2702	122.523	12.3462	67.0583	5.78409	ccoO	Cbb3-type cytochrome oxidase, cytochrome c subunit [Methylacidiphilum fumariolicum SolV]
Mfumv2_0386	341.22	19.2408	309.237	18.6975	96.2114	8.61915	cccA	Cytochrome c family protein [Methylacidiphilum fumariolicum SolV]
Mfumv2_0387	232.87	33.7249	206.902	27.6269	316.832	32.0604	coxN	Alternative cytochrome c oxidase subunit 1 [Methylacidiphilum fumariolicum SolV]
Mfumv2_0388	534.39	41.1407	513.447	51.5204	628.076	30.742	cyoC	Heme/copper-type cytochrome oxidase, subunit 3 [Methylacidiphilum fumariolicum SolV]
Mfumv2_0389	618.984	68.4354	502.314	27.4864	449.954	43.9043		Predicted small integral membrane protein [Methylacidiphilum fumariolicum SolV]
Mfumv2_0390	662.693	58.4475	639.507	38.6252	527.695	60.3021		conserved protein of unknown function [Methylacidiphilum fumariolicum SolV]
Mfumv2_0391	574.624	25.1619	467.528	30.4634	315.749	26.7874		conserved protein of unknown function [Methylacidiphilum fumariolicum SolV]
Mfumv2_0392	657.541	87.0723	565.734	15.4195	429.204	31.6062	cyoA	Cytochrome c oxidase subunit 2 [Methylacidiphilum fumariolicum SolV]
Mfumv2_0393	260.319	25.5924	303.247	33.3745	171.8	21.0315		conserved protein of unknown function [Methylacidiphilum fumariolicum SolV]
Mfumv2_0394	138.94	17.1687	208.605	22.7587	62.8449	2.95173		conserved protein of unknown function [Methylacidiphilum fumariolicum SolV]
Mfumv2_0395	100.625	18.7538	133.601	9.55049	91.0792	14.017		conserved protein of unknown function [Methylacidiphilum fumariolicum SolV]
Mfumv2_0396	161.983	5.71478	167.816	39.4867	52.8601	7.40963		conserved protein of unknown function [Methylacidiphilum fumariolicum SolV]
Mfumv2_0397	2307.14	117.194	2498.49	247.863	3464.62	81.242		conserved exported protein of unknown function [Methylacidiphilum fumariolicum SolV]
Mfumv2_0399	145.191	15.241	127.825	10.4657	34.347	3.344		Alpha-amylase/alpha-mannosidase [Methylacidiphilum fumariolicum SolV]
Mfumv2_0400	137.685	10.5034	141.051	12.0495	49.635	5.33297		Alpha-amylase/alpha-mannosidase [Methylacidiphilum fumariolicum SolV]
Mfumv2_0401	119.563	8.70626	162.137	20.4934	70.452	5.03475	galT	Galactose-1-phosphate uridylyltransferase [Methylacidiphilum fumariolicum SolV]
Mfumv2_0402	15.2635	12.7733	61.2054	10.0627	36.1443	11.0971		conserved protein of unknown function [Methylacidiphilum fumariolicum SolV]
Mfumv2_0403	64.3828	4.79251	89.5378	10.7361	44.6111	0.213271	tgt	tRNA-guanine transglycosylase [Methylacidiphilum fumariolicum SolV]
Mfumv2_0404	583.591	38.3485	514.566	60.5479	531.942	50.8473	yajC	Preprotein translocase subunit YajC [Methylacidiphilum fumariolicum SolV]
Mfumv2_0405	310.503	4.24503	246.123	14.2865	167.76	10.5005	secD	Preprotein translocase subunit SecD [Methylacidiphilum fumariolicum SolV]
Mfumv2_0406	149.983	2.94188	163.116	20.2387	70.7503	9.04536		Predicted periplasmic solute-binding protein [Methylacidiphilum fumariolicum SolV]
Mfumv2_0407	478.731	27.3662	369.054	13.0648	173.823	20.6801	mqnC	Cyclic dehypoxanthine futalosine synthase [Methylacidiphilum fumariolicum SolV]
Mfumv2_0408	459.59	46.8045	408.081	9.44936	120.502	14.9657	carB	carbamoyl-phosphate synthase large subunit [Methylacidiphilum fumariolicum SolV]
Mfumv2_0409	157.671	21.7841	147.943	24.2005	35.6221	4.31487		DoxX family protein [Methylacidiphilum fumariolicum SolV]
Mfumv2_0410	87.6367	10.8581	90.3108	6.34169	17.2707	1.8008		Calcineurin-like phosphohydrolase [Methylacidiphilum fumariolicum SolV]
Mfumv2_0411	72.7835	11.031	94.0256	8.10541	15.5758	2.79124	cirA	Outer membrane receptor protein, mostly Fe transport [Methylacidiphilum fumariolicum SolV]
Mfumv2_0412	132.109	10.2969	198.246	16.7754	114.424	7.06983	hisA	1-(5-phosphoribosyl)-5-[(5-phosphoribosylamino)methylideneamino] imidazole-4-carboxamide isomerase [Methylacidiphilum fumariolicum SolV]
Mfumv2_0413	207.293	5.66658	276.526	18.3865	206.029	16.0049	hisH	Imidazole glycerol phosphate synthase subunit HisH [Methylacidiphilum fumariolicum SolV]
Mfumv2_0414	323.007	52.9729	320.014	29.6828	243.361	14.7826	dapF	Diaminopimelate epimerase [Methylacidiphilum fumariolicum SolV]
Mfumv2_0415	327.204	38.1691	372.243	43.6938	268.088	23.323	dapA	4-hydroxy-tetrahydrodipicolinate synthase [Methylacidiphilum fumariolicum SolV]
Mfumv2_0416	234.07	13.2175	245.721	21.5029	177.625	27.5966	dapB	4-hydroxy-tetrahydrodipicolinate reductase [Methylacidiphilum fumariolicum SolV]
Mfumv2_0417	78.9892	6.54022	99.006	9.91293	35.4681	5.44488	smtA	SAM-dependent methyltransferase [Methylacidiphilum fumariolicum SolV]
Mfumv2_0418	43.4423	3.28605	75.4736	13.4789	19.2621	2.62089		transposase [Methylacidiphilum fumariolicum SolV]
Mfumv2_0419	42.4573	7.97407	46.1904	4.60546	14.6963	2.67414		conserved protein of unknown function [Methylacidiphilum fumariolicum SolV]
Mfumv2_0420	164.749	7.60255	190.047	13.0947	47.0355	3.9112		conserved protein of unknown function [Methylacidiphilum fumariolicum SolV]
Mfumv2_0421	597.49	14.5174	1163.64	126.804	247.622	6.35656		conserved protein of unknown function [Methylacidiphilum fumariolicum SolV]
Mfumv2_0422	40.8594	6.57953	77.3497	18.093	84.5052	13.9065		conserved protein of unknown function [Methylacidiphilum fumariolicum SolV]
Mfumv2_0423	43.738	8.77781	100.246	18.5429	127.969	13.744		conserved protein of unknown function [Methylacidiphilum fumariolicum SolV]
Mfumv2_0424	907.658	73.6677	706.785	40.792	1357.91	151.783		Pseudogene (CRISPR-repeat is encoded here)
Mfumv2_0425	292.42	30.1687	299.491	50.4378	721.489	84.9877		Pseudogene (CRISPR-repeat is encoded here)
Mfumv2_0426	310.47	25.9343	270.13	36.7635	601.729	68.2465		Pseudogene (CRISPR-repeat is encoded here)
Mfumv2_0427	209.737	29.9537	186.09	24.7359	619.963	63.4537		Pseudogene (CRISPR-repeat is encoded here)
Mfumv2_0428	325.543	10.8666	358.353	41.4595	700.648	147.482		Pseudogene (CRISPR-repeat is encoded here)
Mfumv2_0429	36.4571	5.0356	57.5107	11.4658	23.0751	6.57272	cas	CRISPR-associated endoribonuclease Cas2 [Methylacidiphilum fumariolicum SolV]
Mfumv2_0430	22.2327	0.737513	30.6898	3.29831	9.15958	1.49297	cas	CRISPR-associated endonuclease Cas1 [Methylacidiphilum fumariolicum SolV]
Mfumv2_0431	119.381	13.8361	147.21	12.4479	72.3368	9.16099		conserved exported protein of unknown function [Methylacidiphilum fumariolicum SolV]
Mfumv2_0432	71.7026	9.66854	80.8007	3.93716	52.6277	12.1936		conserved protein of unknown function [Methylacidiphilum fumariolicum SolV]
Mfumv2_0433	82.1849	4.9105	85.7699	2.66373	64.9614	4.98194		conserved protein of unknown function [Methylacidiphilum fumariolicum SolV]
Mfumv2_0434	125.093	29.4305	140.871	25.2335	87.4165	12.764		conserved protein of unknown function [Methylacidiphilum fumariolicum SolV]
Mfumv2_0435	69.23	10.3184	82.1642	8.10635	75.3023	14.0531		conserved protein of unknown function [Methylacidiphilum fumariolicum SolV]
Mfumv2_0436	121.652	7.4944	105.346	8.21769	140.236	13.5642		conserved protein of unknown function [Methylacidiphilum fumariolicum SolV]
Mfumv2_0437	82.9861	21.0443	82.8513	9.66856	124.124	18.0623		conserved protein of unknown function [Methylacidiphilum fumariolicum SolV]
Mfumv2_0438	124.786	4.03739	104.333	13.335	145.133	6.97133		conserved protein of unknown function [Methylacidiphilum fumariolicum SolV]
Mfumv2_0439	79.5916	7.44059	52.0736	4.11184	107.821	15.3563		conserved protein of unknown function [Methylacidiphilum fumariolicum SolV]
Mfumv2_0440	84.1006	1.7387	71.3834	6.13872	113.857	8.68629		conserved protein of unknown function [Methylacidiphilum fumariolicum SolV]
Mfumv2_0441	43.357	12.6048	54.2556	11.8497	22.0819	1.33657		protein of unknown function [Methylacidiphilum fumariolicum SolV]
Mfumv2_0442	79.0529	5.47312	80.4476	4.10494	41.5201	2.6804		putative Adenosine deaminase [Methylacidiphilum fumariolicum SolV]
Mfumv2_0443	212.376	20.8402	188.822	27.1669	187.006	16.603		conserved protein of unknown function [Methylacidiphilum fumariolicum SolV]
Mfumv2_0444	94.7905	30.5218	101.002	12.335	19.9746	7.29796		conserved protein of unknown function [Methylacidiphilum fumariolicum SolV]
Mfumv2_0445	3.46346	5.99889	10.6844	5.39314	3.5761	1.46905		conserved protein of unknown function [Methylacidiphilum fumariolicum SolV]
Mfumv2_0447	21.3793	1.49196	27.2145	5.0085	26.915	3.5991	wcaJ	Sugar transferase, WcaJ family [Methylacidiphilum fumariolicum SolV]
Mfumv2_0448	3375.26	126.337	2017.78	144.998	1680.66	149.131		conserved exported protein of unknown function [Methylacidiphilum fumariolicum SolV]
Mfumv2_0449	442.464	51.5528	289.269	29.0733	258.447	13.1144	wza	Periplasmic protein involved in polysaccharide export, contains SLBB domain of b-grasp fold [Methylacidiphilum fumariolicum SolV]
Mfumv2_0450	194.271	9.00111	175.145	11.4062	139.564	9.61812	gumC	Capsular polysaccharide synthesis enzyme cpsD fused to Mrp family ATPase [Methylacidiphilum fumariolicum SolV]
Mfumv2_0451	78.1777	11.8245	92.3891	6.28605	43.9439	4.24451		putative Rhs family protein fused to TPR repeats [Methylacidiphilum fumariolicum SolV]
Mfumv2_0452	68.3861	5.11214	71.239	12.5916	32.5805	5.0037		putative Lipid A core-O-antigen ligase or related enzyme [Methylacidiphilum fumariolicum SolV]
Mfumv2_0453	124.924	10.8083	156.531	15.0117	86.9016	5.62774	rfaG	Glycosyltransferase [Methylacidiphilum fumariolicum SolV]
Mfumv2_0454	191.236	13.0034	804.19	96.4422	42.2994	8.83027		conserved protein of unknown function [Methylacidiphilum fumariolicum SolV]
Mfumv2_0455	72.3167	14.6777	104.819	18.4687	59.91	17.8435		protein of unknown function [Methylacidiphilum fumariolicum SolV]
Mfumv2_0456	275.905	33.4978	485.63	30.7965	102.113	13.136		conserved protein of unknown function [Methylacidiphilum fumariolicum SolV]
Mfumv2_0457	313.898	38.4022	321.488	32.2515	300.641	20.1567	citB	DNA-binding response regulator, NarL family (REC-HTH domains) [Methylacidiphilum fumariolicum SolV]
Mfumv2_0458	231.595	37.5349	182.629	19.7546	214.223	30.9592		putative aromatic acid decarboxylase [Methylacidiphilum fumariolicum SolV]
Mfumv2_0459	124.013	8.08986	99.7301	12.7965	55.616	4.62074	ubiA	4-hydroxybenzoate polyprenyltransferase [Methylacidiphilum fumariolicum SolV]
Mfumv2_0460	207.475	11.6472	210.902	19.6567	137.489	14.1736	mqnE	Aminodeoxyfutalosine synthase [Methylacidiphilum fumariolicum SolV]
Mfumv2_0461	1591.04	14.8224	1260.58	43.0302	845.527	63.0073	ftsH	ATP-dependent zinc metalloprotease FtsH 2 [Methylacidiphilum fumariolicum SolV]
Mfumv2_0462	245.035	18.982	287.244	22.3402	47.2047	15.1654		conserved protein of unknown function [Methylacidiphilum fumariolicum SolV]
Mfumv2_0463	345.961	36.3903	248.515	33.565	179.678	13.6882		protein of unknown function [Methylacidiphilum fumariolicum SolV]
Mfumv2_0464	89.3375	12.4485	402.107	67.296	16.8857	3.40902		conserved protein of unknown function [Methylacidiphilum fumariolicum SolV]
Mfumv2_0465	0	0	6.08902	4.59799	0.517696	0.896675		protein of unknown function [Methylacidiphilum fumariolicum SolV]
Mfumv2_0466	21.0839	2.46393	81.7941	10.6084	6.16163	1.54371		RNA-directed DNA polymerase (Reverse transcriptase) [Methylacidiphilum fumariolicum SolV]
Mfumv2_0467	50.2164	6.84238	170.265	32.1592	12.3844	5.29951		conserved protein of unknown function [Methylacidiphilum fumariolicum SolV]
Mfumv2_0468	0	0	2.49047	1.66543	0.501765	0.869083		conserved protein of unknown function [Methylacidiphilum fumariolicum SolV]
Mfumv2_0469	11.0275	6.28827	23.2029	3.82733	9.63541	0.530376		conserved protein of unknown function [Methylacidiphilum fumariolicum SolV]
Mfumv2_0470	26.2569	10.6095	65.1151	11.0717	27.1679	3.01757		Glycosyltransferase [Methylacidiphilum fumariolicum SolV]
Mfumv2_0472	108.423	30.1718	155.679	26.7189	109.633	15.3554		conserved protein of unknown function [Methylacidiphilum fumariolicum SolV]
Mfumv2_0473	193.197	40.6009	186.718	10.5633	94.9822	6.93061		conserved protein of unknown function [Methylacidiphilum fumariolicum SolV]
Mfumv2_0474	60.0011	13.092	79.0834	7.51674	39.1595	8.85198		protein of unknown function [Methylacidiphilum fumariolicum SolV]
Mfumv2_0475	259.812	36.5328	758.072	73.6107	179.202	27.6991		transposase [Methylacidiphilum fumariolicum SolV]
Mfumv2_0476	137.325	7.4677	137.592	8.24588	99.3621	8.65975		conserved protein of unknown function [Methylacidiphilum fumariolicum SolV]
Mfumv2_0477	100.032	12.5374	116.969	15.074	95.9209	8.31215		conserved membrane protein of unknown function [Methylacidiphilum fumariolicum SolV]
Mfumv2_0478	78.3249	1.33914	89.7343	6.64209	31.0205	1.94379	rfaG	Glycosyltransferase [Methylacidiphilum fumariolicum SolV]
Mfumv2_0479	128.009	1.67167	144.891	10.4435	77.7226	10.8792		conserved membrane protein of unknown function [Methylacidiphilum fumariolicum SolV]
Mfumv2_0480	131.715	11.5819	137.379	14.9346	84.3571	4.75582		VPS10 repeats containing protein [Methylacidiphilum fumariolicum SolV]
Mfumv2_0481	103.408	13.9365	105.341	9.11505	43.4325	2.95578		conserved exported protein of unknown function [Methylacidiphilum fumariolicum SolV]
Mfumv2_0482	45.3323	7.03374	58.2211	6.36001	33.3256	1.00476		Methyltransferase [Methylacidiphilum fumariolicum SolV]
Mfumv2_0483	123.673	11.0418	166.186	15.9483	104.618	4.24024	wcaA	Glycosyltransferase [Methylacidiphilum fumariolicum SolV]
Mfumv2_0484	205.09	16.978	771.836	92.3771	51.0456	6.84738		protein of unknown function [Methylacidiphilum fumariolicum SolV]
Mfumv2_0485	138.966	21.8145	151.217	15.9162	94.5945	1.68554	smtA	SAM-dependent methyltransferase [Methylacidiphilum fumariolicum SolV]
Mfumv2_0487	8.34456	7.81834	10.7911	2.89101	8.4005	2.86741		protein of unknown function [Methylacidiphilum fumariolicum SolV]
Mfumv2_0488	167.674	29.4776	379.14	21.3342	73.6211	6.95394		transposase [Methylacidiphilum fumariolicum SolV]
Mfumv2_0489	146.684	15.192	554.408	74.1078	34.8081	8.14807		conserved protein of unknown function [Methylacidiphilum fumariolicum SolV]
Mfumv2_0490	29.956	10.2025	120.194	16.9534	6.96312	2.0706		protein of unknown function [Methylacidiphilum fumariolicum SolV]
Mfumv2_0491	40.0962	9.58192	88.7522	23.725	7.37571	7.00209		conserved protein of unknown function [Methylacidiphilum fumariolicum SolV]
Mfumv2_0492	121.349	18.8681	170.644	7.24571	68.3613	1.5215		conserved protein of unknown function [Methylacidiphilum fumariolicum SolV]
Mfumv2_0493	284.737	21.9791	284.584	19.5005	143.983	3.97219		putative SAM-dependent methyltransferase [Methylacidiphilum fumariolicum SolV]
Mfumv2_0495	299.15	19.2852	249.769	9.99074	189.535	30.8915		Glycosyltransferase [Methylacidiphilum fumariolicum SolV]
Mfumv2_0496	59.3345	13.0231	83.8305	12.4551	28.0661	5.36077		conserved protein of unknown function [Methylacidiphilum fumariolicum SolV]
Mfumv2_0497	407.355	73.3498	445.292	40.0599	51.501	5.72276		conserved protein of unknown function [Methylacidiphilum fumariolicum SolV]
Mfumv2_0498	149.082	10.7674	155.562	1.66237	54.0577	4.76497		conserved protein of unknown function [Methylacidiphilum fumariolicum SolV]
Mfumv2_0499	349.078	18.656	325.11	28.0433	332.287	23.6844	ccpA	Cytochrome c551 peroxidase [Methylacidiphilum fumariolicum SolV]
Mfumv2_0500	128.513	9.73304	106.08	11.048	110.794	11.6282		SpoIVB-like peptidase, S55 family [Methylacidiphilum fumariolicum SolV]
Mfumv2_0501	129.129	23.8203	113.218	11.0597	159.685	19.6155	hemL	Glutamate-1-semialdehyde 2,1-aminomutase [Methylacidiphilum fumariolicum SolV]
Mfumv2_0502	238.971	10.6551	192.855	15.7989	196.224	17.2578	pol	DNA polymerase IV fused to PHP phosphatase [Methylacidiphilum fumariolicum SolV]
Mfumv2_0503	139.833	18.209	150.181	12.5057	81.3092	3.58106	folP	Dihydropteroate synthase [Methylacidiphilum fumariolicum SolV]
Mfumv2_0505	153.841	16.8342	143.799	14.136	59.049	6.27642		conserved membrane protein of unknown function [Methylacidiphilum fumariolicum SolV]
Mfumv2_0506	141.806	15.3742	193.507	16.7637	69.0195	10.7222		conserved protein of unknown function [Methylacidiphilum fumariolicum SolV]
Mfumv2_0507	98.0513	4.97572	130.812	31.7329	58.1866	10.7793		conserved protein of unknown function [Methylacidiphilum fumariolicum SolV]
Mfumv2_0508	602.625	28.3701	540.521	21.4553	204.261	11.7812	glmM	phosphoglucosamine mutase [Methylacidiphilum fumariolicum SolV]
Mfumv2_0509	206.28	10.9955	270.664	31.5178	101.265	5.68665		conserved exported protein of unknown function [Methylacidiphilum fumariolicum SolV]
Mfumv2_0510	119.301	5.86238	153.407	18.7409	96.6199	6.88553	pyrE	Orotate phosphoribosyltransferase [Methylacidiphilum fumariolicum SolV]
Mfumv2_0511	7.49759	2.19805	21.7936	8.16946	3.56749	0.592191		conserved protein of unknown function [Methylacidiphilum fumariolicum SolV]
Mfumv2_0512	87.3949	17.8921	119.138	6.08579	32.3801	7.78699		conserved protein of unknown function [Methylacidiphilum fumariolicum SolV]
Mfumv2_0513	175.804	15.6745	196.235	10.339	113.716	22.659		conserved protein of unknown function [Methylacidiphilum fumariolicum SolV]
Mfumv2_0514	50.7143	4.2458	67.2306	0.895167	27.8342	0.346951	mviN	Protein MurJ homolog [Methylacidiphilum fumariolicum SolV]
Mfumv2_0515	45.9395	6.67243	48.9149	8.56937	23.4247	2.68662	rfaF	ADP-heptose:LPS heptosyltransferase [Methylacidiphilum fumariolicum SolV]
Mfumv2_0516	206.94	18.2242	212.344	12.0856	101.767	5.18178	lpxK	Tetraacyldisaccharide 4'-kinase [Methylacidiphilum fumariolicum SolV]
Mfumv2_0517	93.4881	3.88148	114.983	15.2342	72.3393	6.99478	potD	Spermidine/putrescine-binding periplasmic protein [Methylacidiphilum fumariolicum SolV]
Mfumv2_0518	2489.89	88.6466	1788.4	84.5002	1218.4	74.6133		conserved protein of unknown function [Methylacidiphilum fumariolicum SolV]
Mfumv2_0519	653.98	47.6669	575.628	7.89011	241.729	41.192	pqqF	putative coenzyme PQQ synthesis protein F [Methylacidiphilum fumariolicum SolV]
Mfumv2_0520	618.931	56.3988	671.613	68.4495	133.846	9.24611		conserved protein of unknown function [Methylacidiphilum fumariolicum SolV]
Mfumv2_0521	426.846	31.4257	421.668	18.4457	133.995	13.6059	moaA	Cyclic pyranopterin monophosphate synthase [Methylacidiphilum fumariolicum SolV]
Mfumv2_0522	299.72	38.0878	286.403	16.6411	112.931	23.6609		Molybdopterin converting factor, small subunit [Methylacidiphilum fumariolicum SolV]
Mfumv2_0523	182.03	18.1976	228.084	20.8543	70.1474	13.0562	moaE	Molybdopterin converting factor, large subunit [Methylacidiphilum fumariolicum SolV]
Mfumv2_0524	529.268	52.3284	726.962	25.5089	103.557	22.3713		protein of unknown function [Methylacidiphilum fumariolicum SolV]
Mfumv2_0525	453.211	6.81986	597.914	52.9305	46.2445	4.98768	cysN	Sulfate adenylyltransferase subunit 1 and adenylylsulfate kinase [Methylacidiphilum fumariolicum SolV]
Mfumv2_0526	503.059	22.969	1072.89	81.2475	59.8738	6.48697	cysD	sulfate adenylyltransferase, subunit 2 [Methylacidiphilum fumariolicum SolV]
Mfumv2_0527	209.969	12.7291	386.626	29.0598	15.4649	3.10831	cysH	3'-phosphoadenosine 5'-phosphosulfate reductase [Methylacidiphilum fumariolicum SolV]
Mfumv2_0528	65.0055	10.3899	101.667	14.8592	4.13482	1.13965	nifV	Homocitrate synthase 1 [Methylacidiphilum fumariolicum SolV]
Mfumv2_0530	39.403	2.82804	69.9153	11.972	31.0954	3.38542	nifH	Nitrogenase iron protein [Methylacidiphilum fumariolicum SolV]
Mfumv2_0531	35.9885	6.09978	57.9732	11.5533	20.234	0.947094	nifD	Nitrogenase molybdenum-iron protein alpha chain [Methylacidiphilum fumariolicum SolV]
Mfumv2_0532	32.0886	2.4595	55.7201	3.6475	19.3268	0.83841	nifK	Nitrogenase molybdenum-iron protein beta chain [Methylacidiphilum fumariolicum SolV]
Mfumv2_0533	54.3631	4.53587	72.3304	11.516	26.5056	3.33562	nifE	Nitrogenase iron-molybdenum cofactor biosynthesis protein NifE [Methylacidiphilum fumariolicum SolV]
Mfumv2_0534	47.6231	6.63856	49.9105	5.4898	17.8621	0.611912	nifN	Nitrogenase iron-molybdenum cofactor biosynthesis protein NifN [Methylacidiphilum fumariolicum SolV]
Mfumv2_0535	45.184	11.8471	51.1368	10.724	10.2269	2.03935	nifX	Protein NifX [Methylacidiphilum fumariolicum SolV]
Mfumv2_0536	105.946	21.7902	112.454	14.9107	30.0611	2.56736		conserved protein of unknown function [Methylacidiphilum fumariolicum SolV]
Mfumv2_0537	23.8884	12.4731	63.7134	26.2169	8.96523	6.14659		conserved protein of unknown function [Methylacidiphilum fumariolicum SolV]
Mfumv2_0538	1113.39	24.3557	1234.67	70.9726	543.601	32.8497	ppa	Inorganic pyrophosphatase [Methylacidiphilum fumariolicum SolV]
Mfumv2_0539	525.026	33.9504	712.227	23.5496	132.936	11.0445	merR	Mercuric resistance operon regulatory protein [Methylacidiphilum fumariolicum SolV]
Mfumv2_0540	35.3801	3.37309	56.3285	5.39347	17.1028	2.21612	merA	Mercuric reductase [Methylacidiphilum fumariolicum SolV]
Mfumv2_0541	15.4527	3.26476	30.6862	3.2912	6.19783	0.20877	nifB	FeMo cofactor biosynthesis protein NifB [Methylacidiphilum fumariolicum SolV]
Mfumv2_0543	16.1432	3.44847	47.2142	5.15897	10.1611	0.957598	frxA	Ferredoxin-like protein in nif region [Methylacidiphilum fumariolicum SolV]
Mfumv2_0544	19.3324	9.90189	41.3536	9.32694	12.2084	2.22569	sufA	Fe-S cluster assembly scaffold protein SufA [Methylacidiphilum fumariolicum SolV]
Mfumv2_0545	37.7904	3.68421	68.6661	10.5578	16.233	1.21839		conserved protein of unknown function [Methylacidiphilum fumariolicum SolV]
Mfumv2_0546	83.6089	3.66685	108.615	9.82122	31.0738	0.786876		FeS4 cluster protein and leucine rich repeats [Methylacidiphilum fumariolicum SolV]
Mfumv2_0547	64.544	11.5572	69.898	12.0326	21.0795	7.93494		NifZ domain [Methylacidiphilum fumariolicum SolV]
Mfumv2_0548	90.2435	13.0458	132.998	8.03518	40.0683	2.93406	iscS	Cysteine desulfurase [Methylacidiphilum fumariolicum SolV]
Mfumv2_0550	76.9313	8.4558	91.8223	3.96598	22.9558	1.88858		NifQ family protein [Methylacidiphilum fumariolicum SolV]
Mfumv2_0551	253.309	8.81237	257.135	10.6259	88.5575	2.99495	sseA	putative thiosulfate sulfurtransferase SseA [Methylacidiphilum fumariolicum SolV]
Mfumv2_0552	57.9684	3.99209	49.8963	6.60201	11.0758	1.79383	nifA	Nif-specific regulatory protein [Methylacidiphilum fumariolicum SolV]
Mfumv2_0553	39.7871	8.03235	103.328	10.8746	13.0375	2.12806	yadR	putative chaperone involved in Fe-S cluster assembly and activation; hesB-like [Methylacidiphilum fumariolicum SolV]
Mfumv2_0555	81.8491	23.5065	150.322	14.0564	18.1814	7.46178	fixU	Protein FixU homolog [Methylacidiphilum fumariolicum SolV]
Mfumv2_0556	39.7201	5.55281	69.6166	4.04555	11.343	1.75855	wecE	Pyridoxal phosphate-dependent enzyme [Methylacidiphilum fumariolicum SolV]
Mfumv2_0557	42.1214	9.86559	67.7016	10.4677	11.6021	1.81571		conserved protein of unknown function [Methylacidiphilum fumariolicum SolV]
Mfumv2_0558	32.3797	6.72653	58.9861	6.72364	15.8131	2.89077		conserved protein of unknown function [Methylacidiphilum fumariolicum SolV]
Mfumv2_0559	48.1086	9.95565	68.456	10.2029	18.6009	1.59593	nifW	Nitrogenase-stabilizing/protective protein NifW [Methylacidiphilum fumariolicum SolV]
Mfumv2_0560	52.474	7.29194	70.6065	2.52535	11.991	0.753993	fixA	Protein FixA [Methylacidiphilum fumariolicum SolV]
Mfumv2_0561	51.4063	3.86331	78.947	5.83257	14.9965	0.729113	fixB	Protein FixB [Methylacidiphilum fumariolicum SolV]
Mfumv2_0562	57.9564	2.58636	66.2462	1.92913	23.9474	3.44071	fixC	Protein FixC [Methylacidiphilum fumariolicum SolV]
Mfumv2_0563	98.3246	17.3257	152.139	9.87876	78.7729	14.7614	fixX	putative 4Fe-4S ferredoxin [Methylacidiphilum fumariolicum SolV]
Mfumv2_0564	887.708	15.2234	622.983	28.9001	837.653	59.3981		conserved exported protein of unknown function [Methylacidiphilum fumariolicum SolV]
Mfumv2_0565	341.587	29.6867	356.086	10.7299	164.921	19.4556		conserved protein of unknown function [Methylacidiphilum fumariolicum SolV]
Mfumv2_0566	328.943	8.22984	305.514	25.6728	95.8205	19.2683		Uncharacterized 37.6 kDa protein in cld 5'region [Methylacidiphilum fumariolicum SolV]
Mfumv2_0567	317.146	10.2936	237.294	22.7521	171.96	15.5706		conserved protein of unknown function [Methylacidiphilum fumariolicum SolV]
Mfumv2_0568	173.531	7.8435	121.665	15.2815	65.5153	4.49768		conserved exported protein of unknown function [Methylacidiphilum fumariolicum SolV]
Mfumv2_0569	230.558	12.6104	240.328	31.0921	153.226	25.2999		conserved protein of unknown function [Methylacidiphilum fumariolicum SolV]
Mfumv2_0570	138.205	7.23062	941.694	170.839	39.6555	4.77106		transposase (fragment) [Methylacidiphilum fumariolicum SolV]
Mfumv2_0571	29.8742	10.7994	187.814	37.7817	6.94678	3.84588		conserved protein of unknown function [Methylacidiphilum fumariolicum SolV]
Mfumv2_0572	24.3023	9.35467	104.871	14.4686	3.33574	1.1664		conserved protein of unknown function [Methylacidiphilum fumariolicum SolV]
Mfumv2_0573	14.6271	2.53381	14.5421	2.0305	16.4798	2.5874		Polysulphide reductase [Methylacidiphilum fumariolicum SolV]
Mfumv2_0574	100.141	17.5211	97.2111	6.63458	77.355	14.233	exo	5'-3' exonuclease [Methylacidiphilum fumariolicum SolV]
Mfumv2_0575	303.815	14.6474	226.245	17.3977	161.934	8.36613	erpA	putative iron-sulfur cluster insertion protein ErpA [Methylacidiphilum fumariolicum SolV]
Mfumv2_0577	225.651	13.7083	205.803	14.9626	91.7772	15.129	proP	Permease of the major facilitator superfamily [Methylacidiphilum fumariolicum SolV]
Mfumv2_0578	378.611	51.3468	241.909	16.0718	336.727	51.3985		conserved protein of unknown function [Methylacidiphilum fumariolicum SolV]
Mfumv2_0579	287.25	17.5402	246.492	12.5797	123.66	13.2274	ruvC	component of RuvABC resolvasome, endonuclease [Methylacidiphilum fumariolicum SolV]
Mfumv2_0580	144.436	10.4856	112.172	3.43564	34.649	1.76373	ruvA	Holliday junction ATP-dependent DNA helicase RuvA [Methylacidiphilum fumariolicum SolV]
Mfumv2_0581	130.264	7.3875	132.523	12.0149	45.3991	5.22425	ruvB	ATP-dependent DNA helicase, component of RuvABC resolvasome [Methylacidiphilum fumariolicum SolV]
Mfumv2_0582	1766.83	143.467	1942.64	129.363	608.156	15.8795		conserved protein of unknown function [Methylacidiphilum fumariolicum SolV]
Mfumv2_0583	866.854	114.313	1055.6	70.1843	281.798	33.6762	pspE	Rhodanese-related sulfurtransferase [Methylacidiphilum fumariolicum SolV]
Mfumv2_0584	372.778	26.773	438.185	38.1935	375.427	65.11	smtA	SAM-dependent methyltransferase [Methylacidiphilum fumariolicum SolV]
Mfumv2_0585	1412.21	11.9556	1507.03	44.8465	541.676	52.3055		conserved protein of unknown function [Methylacidiphilum fumariolicum SolV]
Mfumv2_0586	396.206	40.6706	510.724	59.5295	19.8728	6.31578		conserved protein of unknown function [Methylacidiphilum fumariolicum SolV]
Mfumv2_0587	170.203	6.94916	218.804	22.8301	4.7285	1.41035		conserved protein of unknown function [Methylacidiphilum fumariolicum SolV]
Mfumv2_0588	54.9892	11.9213	65.081	6.01265	31.6069	4.62936	deoC	Deoxyribose-phosphate aldolase 1 [Methylacidiphilum fumariolicum SolV]
Mfumv2_0589	115.238	16.7211	104.157	11.6591	64.9475	8.31319		conserved protein of unknown function [Methylacidiphilum fumariolicum SolV]
Mfumv2_0590	44.064	6.26672	52.0024	9.77578	22.4199	3.75415		Ribosomal RNA small subunit methyltransferase E [Methylacidiphilum fumariolicum SolV]
Mfumv2_0591	164.088	17.5674	201.45	10.2508	82.6057	9.48435	wcaG	Nucleoside-diphosphate-sugar epimerase [Methylacidiphilum fumariolicum SolV]
Mfumv2_0592	357.511	35.1596	336.009	3.87329	195.142	1.86157	clpX	ATP-dependent protease Clp, ATPase subunit [Methylacidiphilum fumariolicum SolV]
Mfumv2_0593	117.263	19.9726	147.229	33.2491	20.0653	5.98479		conserved protein of unknown function [Methylacidiphilum fumariolicum SolV]
Mfumv2_0594	333.215	29.9263	487.472	23.486	123.238	24.4954		conserved protein of unknown function [Methylacidiphilum fumariolicum SolV]
Mfumv2_0595	179.489	3.81555	205.831	14.5226	137.109	10.5558		conserved protein of unknown function [Methylacidiphilum fumariolicum SolV]
Mfumv2_0596	57.5527	8.90559	79.7187	5.93049	66.0918	1.85343		Alpha/beta hydrolase [Methylacidiphilum fumariolicum SolV]
Mfumv2_0597	592.468	21.9252	532.263	25.7921	412.463	38.3394	dhaS	putative aldehyde dehydrogenase DhaS [Methylacidiphilum fumariolicum SolV]
Mfumv2_0598	17.5882	2.08816	33.0984	7.54975	5.29747	1.16757		conserved protein of unknown function [Methylacidiphilum fumariolicum SolV]
Mfumv2_0599	6.24607	2.17598	140.901	34.3755	0.379377	0.329589		protein of unknown function [Methylacidiphilum fumariolicum SolV]
Mfumv2_0600	57.5923	3.01699	74.7589	17.9938	21.291	3.35441		exported protein of unknown function [Methylacidiphilum fumariolicum SolV]
Mfumv2_0601	119.371	7.14878	141.299	9.73796	71.8332	9.42842	rpe	Pentose-5-phosphate-3-epimerase [Methylacidiphilum fumariolicum SolV]
Mfumv2_0602	417.326	20.1306	412.217	17.1507	251.315	19.7742	gloA	Lactoylglutathione lyase or related enzyme [Methylacidiphilum fumariolicum SolV]
Mfumv2_0603	143.864	1.84564	184.083	7.01222	48.9264	2.3017	frvX	Cellulase M or related protein [Methylacidiphilum fumariolicum SolV]
Mfumv2_0604	269.585	7.41007	332.991	18.225	128.323	10.658		conserved protein of unknown function [Methylacidiphilum fumariolicum SolV]
Mfumv2_0605	1477.9	89.077	1572.14	30.4054	571.902	85.0525		conserved protein of unknown function [Methylacidiphilum fumariolicum SolV]
Mfumv2_0606	42.2083	6.54081	65.4084	13.5591	23.3195	4.57101	dedA	Protein DedA [Methylacidiphilum fumariolicum SolV]
Mfumv2_0607	2114.55	158.105	1462.91	117.68	1504.95	189.523	ibpA	Molecular chaperone, HSP20 family [Methylacidiphilum fumariolicum SolV]
Mfumv2_0608	1194.89	101.333	1345.61	58.7845	677.542	27.0104		Opacity protein or related surface antigen [Methylacidiphilum fumariolicum SolV]
Mfumv2_0609	360.119	39.9373	350.726	13.1457	184.512	2.3107		conserved exported protein of unknown function [Methylacidiphilum fumariolicum SolV]
Mfumv2_0610	394.563	14.8015	360.679	32.4182	192.398	21.2647	azoR	FMN-dependent NADH-azoreductase [Methylacidiphilum fumariolicum SolV]
Mfumv2_0611	384.997	81.8349	473.395	92.3791	62.442	10.7515		conserved membrane protein of unknown function [Methylacidiphilum fumariolicum SolV]
Mfumv2_0612	89.4863	17.7335	93.7078	23.2322	29.4477	5.33685	bcp	putative peroxiredoxin bcp [Methylacidiphilum fumariolicum SolV]
Mfumv2_0613	217.291	4.50217	212.239	9.87505	114.786	6.43538	glcD	FAD/FMN-containing dehydrogenase [Methylacidiphilum fumariolicum SolV]
Mfumv2_0614	1047.8	86.1138	1369.09	52.6047	280.716	70.6384		protein of unknown function [Methylacidiphilum fumariolicum SolV]
Mfumv2_0615	815.326	29.3853	693.398	35.8604	387.368	31.4081		conserved protein of unknown function [Methylacidiphilum fumariolicum SolV]
Mfumv2_0616	265.565	9.94801	309.032	16.8569	128.509	8.46391	folB	Dihydroneopterin aldolase [Methylacidiphilum fumariolicum SolV]
Mfumv2_0617	98.0165	5.95862	82.0008	13.1142	74.3787	11.7977	fcbC	Thioesterase superfamily enzyme [Methylacidiphilum fumariolicum SolV]
Mfumv2_0618	77.3271	8.2116	75.7178	17.6356	44.4015	5.84566	qor	NADPH:quinone reductase or related Zn-dependent oxidoreductase [Methylacidiphilum fumariolicum SolV]
Mfumv2_0619	128.622	6.2622	156.531	11.0705	65.7105	1.78897		conserved protein of unknown function [Methylacidiphilum fumariolicum SolV]
Mfumv2_0620	378.625	23.3942	358.304	45.7307	244.896	25.6437	cysJ	Sulfite reductase, alpha subunit (Flavoprotein) [Methylacidiphilum fumariolicum SolV]
Mfumv2_0621	107.222	17.7878	160.019	7.50751	52.0794	9.75925	manA	Phosphomannose isomerase [Methylacidiphilum fumariolicum SolV]
Mfumv2_0622	199.641	20.5613	217.893	6.32197	61.7236	4.69985		conserved protein of unknown function [Methylacidiphilum fumariolicum SolV]
Mfumv2_0623	375.326	36.4031	325.896	19.4226	176.762	28.1992		Predicted phosphoribosyltransferase [Methylacidiphilum fumariolicum SolV]
Mfumv2_0624	374.708	47.8983	323.522	20.9733	141.363	10.2163	uvrB	excinulease of nucleotide excision repair, DNA damage recognition component [Methylacidiphilum fumariolicum SolV]
Mfumv2_0625	511.756	11.9392	456.182	4.72547	184.252	5.03711	pyrH	uridylate kinase [Methylacidiphilum fumariolicum SolV]
Mfumv2_0626	391.023	25.266	384.721	18.895	191.324	8.21615	frr	Ribosome-recycling factor [Methylacidiphilum fumariolicum SolV]
Mfumv2_0627	379.728	22.2706	369.763	27.6763	174.684	3.67035		putative protease [Methylacidiphilum fumariolicum SolV]
Mfumv2_0628	71.905	5.16016	99.4927	7.60887	86.0574	7.12495	dadA	Glycine/D-amino acid oxidase (Deaminating) [Methylacidiphilum fumariolicum SolV]
Mfumv2_0629	92.3971	5.40337	108.955	7.22101	61.9543	4.11102		Endopolygalacturonase [Methylacidiphilum fumariolicum SolV]
Mfumv2_0630	0	0	0	0	0	0		exported protein of unknown function [Methylacidiphilum fumariolicum SolV]
Mfumv2_0631	123.483	14.703	142.54	3.38343	56.7732	0.209135	manC	Mannose-1-phosphate guanylyltransferase [Methylacidiphilum fumariolicum SolV]
Mfumv2_0632	410.75	26.3747	372.28	26.7116	371.476	37.5708		putative enzyme [Methylacidiphilum fumariolicum SolV]
Mfumv2_0633	4.77956	4.2014	6.47784	1.89957	0.533776	0.924528		conserved protein of unknown function [Methylacidiphilum fumariolicum SolV]
Mfumv2_0634	222.525	14.3119	181.968	15.678	141.018	14.3187		conserved protein of unknown function [Methylacidiphilum fumariolicum SolV]
Mfumv2_0635	64.2352	7.15899	101.927	21.3556	75.265	17.4742		conserved protein of unknown function [Methylacidiphilum fumariolicum SolV]
Mfumv2_0636	71.6828	16.6906	123.891	9.10255	27.2637	3.90392	wecD	Acetyltransferase, GNAT family [Methylacidiphilum fumariolicum SolV]
Mfumv2_0637	202.804	27.7841	190.58	24.934	132.524	17.9394	yfnA	Uncharacterized amino acid permease YfnA [Methylacidiphilum fumariolicum SolV]
Mfumv2_0638	89.2205	12.3613	115.925	21.3726	17.222	4.9468		conserved protein of unknown function [Methylacidiphilum fumariolicum SolV]
Mfumv2_0639	350.941	30.2753	400.969	27.6737	461.12	19.6049		conserved exported protein of unknown function [Methylacidiphilum fumariolicum SolV]
Mfumv2_0640	116.051	29.45	258.421	15.5275	51.9969	7.40527		RNA polymerase sigma-70 factor, ECF subfamily [Methylacidiphilum fumariolicum SolV]
Mfumv2_0641	1357.64	159	1029.05	130.01	671.961	132.043		conserved protein of unknown function [Methylacidiphilum fumariolicum SolV]
Mfumv2_0642	417.633	46.2809	360.56	28.8554	148.176	10.4147		Transfer origin protein, TraL, ATPase [Methylacidiphilum fumariolicum SolV]
Mfumv2_0643	287.701	19.0326	279.81	19.4026	127.932	6.25226		conserved exported protein of unknown function [Methylacidiphilum fumariolicum SolV]
Mfumv2_0644	86.4458	17.4058	109.91	20.8801	36.1027	3.59636		transposase [Methylacidiphilum fumariolicum SolV]
Mfumv2_0645	8.68795	4.88674	150.435	18.5459	1.89136	0.27796		protein of unknown function [Methylacidiphilum fumariolicum SolV]
Mfumv2_0646	65.0024	5.29072	81.4442	5.00728	67.6035	4.38596	hcaE	Ring-hydroxylating dioxygenase, large terminal subunit [Methylacidiphilum fumariolicum SolV]
Mfumv2_0647	213.163	34.0348	126.657	12.0209	69.9588	1.19315		conserved protein of unknown function [Methylacidiphilum fumariolicum SolV]
Mfumv2_0648	143.398	10.0027	133.07	5.19093	78.9106	4.20235		O-methyltransferase I [Methylacidiphilum fumariolicum SolV]
Mfumv2_0649	38.3794	0.835815	47.4531	2.04211	27.7039	1.87099	acrA	Membrane-fusion protein [Methylacidiphilum fumariolicum SolV]
Mfumv2_0650	47.3751	6.84182	65.6444	4.87185	33.9446	2.01956	acrB	Cation/multidrug efflux pump [Methylacidiphilum fumariolicum SolV]
Mfumv2_0651	206.293	19.4463	223.844	19.1989	105.681	2.67288	slp	Starvation-inducible outer membrane lipoprotein [Methylacidiphilum fumariolicum SolV]
Mfumv2_0653	105.466	4.98841	130.135	9.7764	33.3362	4.1558	mscS	Small-conductance mechanosensitive channel [Methylacidiphilum fumariolicum SolV]
Mfumv2_0654	150.603	19.2767	194.295	15.0384	65.076	11.5425	ubiG	2-polyprenyl-3-methyl-5-hydroxy-6-metoxy-1,4-benzoquinol methylase [Methylacidiphilum fumariolicum SolV]
Mfumv2_0655	126.941	25.24	156.476	15.0346	43.282	8.16121	ubiG	2-polyprenyl-3-methyl-5-hydroxy-6-metoxy-1,4-benzoquinol methylase [Methylacidiphilum fumariolicum SolV]
Mfumv2_0656	100.827	13.7045	106.038	4.24492	29.3016	4.14965	rfaG	Glycosyltransferase [Methylacidiphilum fumariolicum SolV]
Mfumv2_0657	74.342	4.52193	120.465	6.23644	44.289	7.75241	cof	HAD superfamily hydrolase [Methylacidiphilum fumariolicum SolV]
Mfumv2_0658	1225.29	115.156	881.781	12.3889	514.851	56.2956	tolQ	Biopolymer transport protein [Methylacidiphilum fumariolicum SolV]
Mfumv2_0659	701.418	58.3437	641.911	53.6352	254.684	63.5707	exbD	Biopolymer transport protein [Methylacidiphilum fumariolicum SolV]
Mfumv2_0660	249.093	29.8826	244.022	31.6364	93.7257	15.9518	tonB	Periplasmic protein TonB [Methylacidiphilum fumariolicum SolV]
Mfumv2_0661	139.633	12.1348	157.058	10.3077	94.626	8.38514	trpE	Anthranilate synthase component 1 [Methylacidiphilum fumariolicum SolV]
Mfumv2_0662	266.389	17.9556	290.385	18.1439	161.265	19.6161	pabA	aminodeoxychorismate synthase, subunit II [Methylacidiphilum fumariolicum SolV]
Mfumv2_0663	448.312	9.19821	450.476	29.6345	201.603	12.9727	gdhA	Glutamate dehydrogenase [Methylacidiphilum fumariolicum SolV]
Mfumv2_0664	144.312	14.2507	170.99	7.10791	42.288	8.24531		Dienelactone hydrolase or related enzyme (Modular protein) [Methylacidiphilum fumariolicum SolV]
Mfumv2_0665	501.796	17.0956	572.754	21.1648	366.647	28.377	sqhC	Squalene-hopene cyclase [Methylacidiphilum fumariolicum SolV]
Mfumv2_0666	287.326	13.8146	367.541	14.6727	253.497	25.0964	pfs	Nucleoside phosphorylase [Methylacidiphilum fumariolicum SolV]
Mfumv2_0667	184.313	1.47251	303.45	22.144	123.038	9.48896	sufA	Fe-S cluster assembly scaffold protein, HesB/SufA family [Methylacidiphilum fumariolicum SolV]
Mfumv2_0668	686.719	65.8876	637.452	65.5398	140.755	13.2253	leuS	Leucine--tRNA ligase [Methylacidiphilum fumariolicum SolV]
Mfumv2_0669	149.178	19.4102	157.228	14.2885	51.8872	5.60736	tldD	Predicted Zn-dependent protease, modulator of DNA gyrase, PmbA protein [Methylacidiphilum fumariolicum SolV]
Mfumv2_0670	281.712	20.9559	276.094	17.3101	152.974	14.8915	tldD	Predicted Zn-dependent protease, modulator of DNA gyrase, TldD protein [Methylacidiphilum fumariolicum SolV]
Mfumv2_0671	967.331	39.7539	593.038	72.0313	504.026	56.8227	argE	Acetylornithine deacetylase/Succinyl-diaminopimelate desuccinylase [Methylacidiphilum fumariolicum SolV]
Mfumv2_0672	759.609	44.0273	713.323	33.599	752.363	70.2541	bfrB	Ferritin BfrB [Methylacidiphilum fumariolicum SolV]
Mfumv2_0673	77.8263	6.21372	93.6705	7.33556	78.1284	8.81068	soj	Sporulation initiation inhibitor protein Soj [Methylacidiphilum fumariolicum SolV]
Mfumv2_0674	1098.03	46.3261	1408.41	67.0044	543.116	48.0466		ABC-type transport system involved in gliding motility, ATPase component [Methylacidiphilum fumariolicum SolV]
Mfumv2_0675	208.02	28.2719	340.924	16.233	101.219	12.78	nosY	ABC-type transport system involved in gliding motility, permease component [Methylacidiphilum fumariolicum SolV]
Mfumv2_0676	418.525	22.2287	449.166	21.7006	168.118	17.4549	gldG	ABC-type transport system involved in gliding motility, auxiliary component [Methylacidiphilum fumariolicum SolV]
Mfumv2_0677	598.123	23.6326	589.187	49.0434	178.217	16.0427		conserved protein of unknown function [Methylacidiphilum fumariolicum SolV]
Mfumv2_0678	317.916	43.72	419.039	37.2095	117.491	14.6126		conserved membrane protein of unknown function [Methylacidiphilum fumariolicum SolV]
Mfumv2_0679	51.2559	3.13373	63.3037	11.3277	45.9566	5.77119	acrR	Transcriptional regulator, TetR/AcrR family [Methylacidiphilum fumariolicum SolV]
Mfumv2_0680	52.4133	7.58185	65.8541	9.88584	41.8172	5.56006	emrA	Multidrug resistance efflux pump [Methylacidiphilum fumariolicum SolV]
Mfumv2_0681	157.009	26.9779	200.793	17.3295	98.9268	8.81702		conserved protein of unknown function [Methylacidiphilum fumariolicum SolV]
Mfumv2_0682	112.678	6.70995	116.214	11.0235	97.2366	10.7609	arnT	4-amino-4-deoxy-L-arabinose transferase or related glycosyltransferase of PMT family [Methylacidiphilum fumariolicum SolV]
Mfumv2_0683	163.807	14.4756	136.693	14.887	82.7265	8.61791		conserved protein of unknown function [Methylacidiphilum fumariolicum SolV]
Mfumv2_0684	126.456	14.7651	145.422	11.1387	75.3095	12.6453	mutT	NUDIX family hydrolase [Methylacidiphilum fumariolicum SolV]
Mfumv2_0685	85.8139	10.6042	97.5498	8.6044	31.9679	1.83404		Acid phosphatase [Methylacidiphilum fumariolicum SolV]
Mfumv2_0686	46.5988	3.86436	69.5659	12.9868	25.1727	7.92883		conserved protein of unknown function [Methylacidiphilum fumariolicum SolV]
Mfumv2_0687	217.345	60.6301	219.678	22.6555	84.0978	9.43858	coaD	Phosphopantetheine adenylyltransferase [Methylacidiphilum fumariolicum SolV]
Mfumv2_0688	590.443	48.1905	563.7	34.3294	231.014	23.7551	murA	UDP-N-acetylglucosamine 1-carboxyvinyltransferase [Methylacidiphilum fumariolicum SolV]
Mfumv2_0689	261.547	46.139	269.227	25.5837	56.9802	14.6904	hemK	Release factor glutamine methyltransferase [Methylacidiphilum fumariolicum SolV]
Mfumv2_0690	1132.02	44.6979	1220.38	42.8323	575.49	85.8061	prfA	peptide chain release factor RF-1 [Methylacidiphilum fumariolicum SolV]
Mfumv2_0691	900.033	76.2203	811.11	59.1844	732.17	72.3974	rpmE	50S ribosomal protein L31 [Methylacidiphilum fumariolicum SolV]
Mfumv2_0692	700.799	12.4127	866.878	86.0618	550.962	29.4918	fabF	3-oxoacyl-[acyl-carrier-protein] synthase II [Methylacidiphilum fumariolicum SolV]
Mfumv2_0693	1085.36	89.3802	1323.32	113.776	777.092	24.5566	acpP	acyl carrier protein (ACP) [Methylacidiphilum fumariolicum SolV]
Mfumv2_0694	727.52	35.7762	916.972	47.3245	418.176	29.5481	fabG	3-oxoacyl-[acyl-carrier-protein] reductase [Methylacidiphilum fumariolicum SolV]
Mfumv2_0695	291.084	16.1863	462.375	48.3952	206.613	12.1018	fabD	Malonyl CoA-acyl carrier protein transacylase [Methylacidiphilum fumariolicum SolV]
Mfumv2_0696	424.542	32.4896	508.62	5.3694	199.444	36.3601	nth	Endonuclease III [Methylacidiphilum fumariolicum SolV]
Mfumv2_0697	324.472	10.1266	304.94	17.1945	159.259	23.2319	rimO	Ribosomal protein S12 methylthiotransferase RimO [Methylacidiphilum fumariolicum SolV]
Mfumv2_0698	190.088	1.09732	171.162	7.70687	124.486	13.7274		Predicted transcriptional regulator contains Xre-like HTH domain [Methylacidiphilum fumariolicum SolV]
Mfumv2_0699	132.417	2.02037	121.768	9.16442	101.09	6.77373	ftsK	DNA segregation ATPase FtsK/SpoIIIE [Methylacidiphilum fumariolicum SolV]
Mfumv2_0700	678.254	18.352	567.277	22.2107	501.833	24.3698	sodA	Superoxide dismutase [Mn] [Methylacidiphilum fumariolicum SolV]
Mfumv2_0701	228.481	20.5283	248.881	24.5613	182.779	8.18532		conserved protein of unknown function [Methylacidiphilum fumariolicum SolV]
Mfumv2_0702	302.835	12.5195	271.479	10.5525	144.127	17.4174		conserved protein of unknown function [Methylacidiphilum fumariolicum SolV]
Mfumv2_0703	471.22	3.66052	457.488	21.9451	217.85	20.5498	his	Histidinol phosphatase, PHP family [Methylacidiphilum fumariolicum SolV]
Mfumv2_0704	106.992	13.0779	127.46	18.0008	52.7172	4.75351	erg	Squalene/phytoene synthase [Methylacidiphilum fumariolicum SolV]
Mfumv2_0705	2549.03	10.9267	2015.03	226.136	711.654	39.7237	coaE	Dephospho-CoA kinase [Methylacidiphilum fumariolicum SolV]
Mfumv2_0706	1759.01	115.405	1801.54	178.62	327.319	44.1788	rho	transcription termination factor [Methylacidiphilum fumariolicum SolV]
Mfumv2_0707	16.3864	11.3548	44.7313	10.3463	5.58573	3.85122		transposase (fragment) [Methylacidiphilum fumariolicum SolV]
Mfumv2_0708	15.2999	1.58525	22.7318	7.1506	3.05524	3.15149		conserved protein of unknown function [Methylacidiphilum fumariolicum SolV]
Mfumv2_0709	29.2223	4.67231	45.9048	5.46632	16.8496	2.65745	galE	UDP-glucose 4-epimerase [Methylacidiphilum fumariolicum SolV]
Mfumv2_0710	28.4581	6.15722	43.5393	10.6061	9.18279	2.42849	oppC	oligopeptide transporter subunit ; membrane component of ABC superfamily [Methylacidiphilum fumariolicum SolV]
Mfumv2_0711	129.703	14.3256	162.244	9.93461	48.2904	7.38082	oppB	oligopeptide transporter subunit ; membrane component of ABC superfamily [Methylacidiphilum fumariolicum SolV]
Mfumv2_0712	326.36	26.2609	334.457	15.8795	207.512	32.49	rbfA	Ribosome-binding factor A [Methylacidiphilum fumariolicum SolV]
Mfumv2_0713	778.174	23.0352	736.836	14.2066	433.734	69.3322	infB	Translation initiation factor IF-2 [Methylacidiphilum fumariolicum SolV]
Mfumv2_0714	1190.51	26.0781	1013.9	52.4883	919.57	54.462	nusA	Transcription termination/antitermination protein NusA [Methylacidiphilum fumariolicum SolV]
Mfumv2_0715	209.854	24.6957	154.294	7.16416	94.4792	2.88692		conserved protein of unknown function [Methylacidiphilum fumariolicum SolV]
Mfumv2_0716	189.99	11.0112	164.753	11.2036	82.8838	3.05095	mviM	Predicted dehydrogenase [Methylacidiphilum fumariolicum SolV]
Mfumv2_0717	118.898	4.88141	104.851	9.31785	52.4302	6.10288	lpxB	Lipid-A-disaccharide synthase [Methylacidiphilum fumariolicum SolV]
Mfumv2_0718	291.813	4.61999	279.39	10.176	262.378	40.3625		conserved protein of unknown function [Methylacidiphilum fumariolicum SolV]
Mfumv2_0719	2289.93	84.0117	1440.49	136.002	1406.31	96.4735	rpoE	DNA-directed RNA polymerase specialized sigma subunit [Methylacidiphilum fumariolicum SolV]
Mfumv2_0720	760.04	36.7171	604.644	10.5333	690.928	82.3464		conserved protein of unknown function [Methylacidiphilum fumariolicum SolV]
Mfumv2_0721	315.919	13.1556	239.449	14.4247	150.603	8.97544	degQ	Serine protease Do (Heat-shock protein) [Methylacidiphilum fumariolicum SolV]
Mfumv2_0722	547.239	12.1659	598.84	38.9427	467.082	53.5026	motB	Flagellar motor protein [Methylacidiphilum fumariolicum SolV]
Mfumv2_0723	851.859	13.7073	1703.3	220.942	2055.15	97.8793	rpsU	30S ribosomal protein S21 [Methylacidiphilum fumariolicum SolV]
Mfumv2_0724	112.779	12.3114	190.711	30.802	135.843	17.4964	adhA	putative alcohol dehydrogenase AdhA [Methylacidiphilum fumariolicum SolV]
Mfumv2_0725	14.4151	7.77275	15.8231	10.753	3.56749	0.592191		protein of unknown function [Methylacidiphilum fumariolicum SolV]
Mfumv2_0726	0	0	1.49334	1.73263	1.73468	1.9158		conserved protein of unknown function [Methylacidiphilum fumariolicum SolV]
Mfumv2_0727	0.974098	1.68719	0	0	0	0		conserved protein of unknown function [Methylacidiphilum fumariolicum SolV]
Mfumv2_0728	1.68493	2.91838	2.61213	2.69174	1.57539	0.827688		conserved protein of unknown function [Methylacidiphilum fumariolicum SolV]
Mfumv2_0729	156.651	18.3891	178.415	4.04089	67.5562	5.37395		Glycosyltransferase [Methylacidiphilum fumariolicum SolV]
Mfumv2_0730	18.4783	6.93036	40.9097	6.32539	5.39152	3.31066		conserved protein of unknown function [Methylacidiphilum fumariolicum SolV]
Mfumv2_0731	20.6278	8.14047	57.1264	10.0303	1.74292	1.75453		protein of unknown function [Methylacidiphilum fumariolicum SolV]
Mfumv2_0732	18.0258	3.85851	75.6803	7.52922	8.57324	0.47191		conserved protein of unknown function [Methylacidiphilum fumariolicum SolV]
Mfumv2_0733	16.7424	1.45325	89.345	14.0382	5.24646	2.24675		RNA-directed DNA polymerase (Reverse transcriptase) [Methylacidiphilum fumariolicum SolV]
Mfumv2_0734	126.898	7.90286	918.717	109.275	33.4974	5.29023		conserved protein of unknown function [Methylacidiphilum fumariolicum SolV]
Mfumv2_0735	7.06853	3.89872	39.7015	10.6557	2.54236	2.28018		conserved protein of unknown function [Methylacidiphilum fumariolicum SolV]
Mfumv2_0736	368.931	9.31104	1164.06	134.495	132.086	6.78983		conserved protein of unknown function [Methylacidiphilum fumariolicum SolV]
Mfumv2_0737	5.1705	8.95558	13.2998	4.26741	1.83187	1.63624		protein of unknown function [Methylacidiphilum fumariolicum SolV]
Mfumv2_0738	0.537433	0.930862	0.676655	0.781342	0	0		conserved protein of unknown function [Methylacidiphilum fumariolicum SolV]
Mfumv2_0739	11.0675	4.16322	8.48954	6.59962	2.54607	1.48058		conserved protein of unknown function [Methylacidiphilum fumariolicum SolV]
Mfumv2_0740	1165.86	156.099	817.889	20.8951	501.443	10.3616	rfbF	Glucose-1-phosphate cytidylyltransferase [Methylacidiphilum fumariolicum SolV]
Mfumv2_0741	687.161	83.9573	587.316	12.9805	355.357	28.2298	wcaG	Nucleoside-diphosphate-sugar epimerase [Methylacidiphilum fumariolicum SolV]
Mfumv2_0742	449.841	59.6688	413.75	27.4877	154.761	6.58146	rmlC	dTDP-4-dehydrorhamnose 3,5-epimerase [Methylacidiphilum fumariolicum SolV]
Mfumv2_0743	381.235	44.1226	363.532	19.7604	112.399	5.60232	galE	UDP-glucose 4-epimerase [Methylacidiphilum fumariolicum SolV]
Mfumv2_0745	557.457	70.2429	440.726	48.8066	94.3857	7.09067	lhgO	L-2-hydroxyglutarate oxidase LhgO [Methylacidiphilum fumariolicum SolV]
Mfumv2_0746	256.921	13.1713	291.247	53.5275	61.4606	14.7825		transposase [Methylacidiphilum fumariolicum SolV]
Mfumv2_0747	14.2897	6.00285	81.6183	21.7426	0.977954	0.546192		protein of unknown function [Methylacidiphilum fumariolicum SolV]
Mfumv2_0748	32.2164	1.67568	40.8815	6.56611	16.5407	3.9036	kefB	Na+/H+ antiporter [Methylacidiphilum fumariolicum SolV]
Mfumv2_0749	489.429	32.2718	435.822	39.409	108.889	6.98879	nemA	N-ethylmaleimide reductase, FMN-linked [Methylacidiphilum fumariolicum SolV]
Mfumv2_0750	196.587	12.805	284.659	13.7712	58.9191	1.72249		Glutamine amidotransferase [Methylacidiphilum fumariolicum SolV]
Mfumv2_0751	204.775	9.49859	189.861	20.1979	37.4242	7.16111	hyfB	Formate hydrogenlyase subunit 3 [Methylacidiphilum fumariolicum SolV]
Mfumv2_0752	302.092	26.2581	271.796	41.8604	13.3331	4.91026	hycD	Formate hydrogenlyase subunit 4 [Methylacidiphilum fumariolicum SolV]
Mfumv2_0753	443.833	40.9126	237.721	57.5184	18.0993	1.78104	hyfA	Formate hydrogenlyase membrane component [Methylacidiphilum fumariolicum SolV]
Mfumv2_0754	134.834	27.6422	97.7544	14.0541	16.8311	2.81008	hyfF	Hydrogenase-4 component F homolog [Methylacidiphilum fumariolicum SolV]
Mfumv2_0755	197.159	9.45084	186.951	6.50021	28.1541	1.17673	hycE	putative formate hydrogenlyase [Methylacidiphilum fumariolicum SolV]
Mfumv2_0756	288.633	17.2791	261.415	25.302	45.8611	7.34377	mbhJ	putative membrane-bound hydrogenase subunit mbhJ [Methylacidiphilum fumariolicum SolV]
Mfumv2_0757	632.684	72.6221	624.186	33.6766	113.555	12.4558		protein of unknown function [Methylacidiphilum fumariolicum SolV]
Mfumv2_0758	15.1334	9.00183	49.9518	7.25119	11.2498	5.55674		conserved protein of unknown function [Methylacidiphilum fumariolicum SolV]
Mfumv2_0759	12.2991	1.85585	15.8482	2.49909	11.109	3.69205		conserved protein of unknown function [Methylacidiphilum fumariolicum SolV]
Mfumv2_0760	145.371	25.5148	93.047	17.3099	1259.08	191.423		conserved protein of unknown function [Methylacidiphilum fumariolicum SolV]
Mfumv2_0761	66.672	24.0481	55.844	6.09144	570.233	61.8707		conserved protein of unknown function [Methylacidiphilum fumariolicum SolV]
Mfumv2_0762	41.8109	8.34653	44.1009	16.8732	507.245	62.372		conserved protein of unknown function [Methylacidiphilum fumariolicum SolV]
Mfumv2_0763	42.975	5.79697	46.9966	5.05591	285.592	31.4773		conserved protein of unknown function [Methylacidiphilum fumariolicum SolV]
Mfumv2_0764	59.8716	12.1468	45.7387	3.5413	105.36	17.3439		Serine kinase of the HPr protein, regulates carbohydrate metabolism [Methylacidiphilum fumariolicum SolV]
Mfumv2_0765	37.4766	1.48272	37.125	2.49277	36.9884	6.96933		Radical SAM superfamily enzyme [Methylacidiphilum fumariolicum SolV]
Mfumv2_0766	54.1608	8.08464	37.1172	5.55601	29.815	2.22402	ppqD	Coenzyme PQQ synthesis protein D [Methylacidiphilum fumariolicum SolV]
Mfumv2_0767	50.8536	6.90442	51.5128	1.70601	17.3732	0.681878	acrA	Membrane-fusion protein [Methylacidiphilum fumariolicum SolV]
Mfumv2_0768	178.907	16.2198	182.033	10.2238	76.2397	3.20848	acrA	Membrane-fusion protein [Methylacidiphilum fumariolicum SolV]
Mfumv2_0769	62.0015	5.58385	85.523	5.34882	31.9945	3.99846		Membrane-fusion protein , contains peptidase family M50 domain [Methylacidiphilum fumariolicum SolV]
Mfumv2_0770	69.9864	8.09033	64.6997	6.90059	11.437	1.4003		conserved protein of unknown function [Methylacidiphilum fumariolicum SolV]
Mfumv2_0771	37.9579	6.23523	36.018	5.30177	10.7222	2.20784		conserved protein of unknown function [Methylacidiphilum fumariolicum SolV]
Mfumv2_0772	59.8973	4.6876	68.5555	3.10709	25.6238	2.04506		conserved protein of unknown function [Methylacidiphilum fumariolicum SolV]
Mfumv2_0773	74.5131	11.504	82.0552	11.8124	17.7711	2.0776		putative Transglutaminase-like enzyme, cysteine protease [Methylacidiphilum fumariolicum SolV]
Mfumv2_0774	143.309	4.52563	124.566	15.7666	80.5952	3.41549	spr	Cell wall-associated hydrolase [Methylacidiphilum fumariolicum SolV]
Mfumv2_0775	242.034	50.1927	277.318	31.0344	160.496	38.827		conserved protein of unknown function [Methylacidiphilum fumariolicum SolV]
Mfumv2_0776	22.7377	10.2086	92.521	6.88459	21.8113	8.08317		conserved protein of unknown function [Methylacidiphilum fumariolicum SolV]
Mfumv2_0777	126.128	22.6509	194.6	12.1217	47.8389	5.65684	csgD	Transcriptional regulator LuxR family [Methylacidiphilum fumariolicum SolV]
Mfumv2_0778	15.3792	8.81737	28.5251	10.9491	14.6797	1.38345		conserved protein of unknown function [Methylacidiphilum fumariolicum SolV]
Mfumv2_0779	366.406	34.8704	478.55	30.9114	293.346	36.8743	ompR	DNA-binding response regulator, OmpR family (REC-wHTH domains) [Methylacidiphilum fumariolicum SolV]
Mfumv2_0780	23.9481	15.7802	26.0277	5.11549	7.27117	0.0985328		protein of unknown function [Methylacidiphilum fumariolicum SolV]
Mfumv2_0781	3.9899	2.8528	37.4274	7.64907	0.551655	0.737133		protein of unknown function [Methylacidiphilum fumariolicum SolV]
Mfumv2_0782	175.743	14.1027	117.862	16.5567	65.3938	5.09525		conserved exported protein of unknown function [Methylacidiphilum fumariolicum SolV]
Mfumv2_0783	83.13	11.2859	98.8433	9.73461	29.6965	2.35826		conserved exported protein of unknown function [Methylacidiphilum fumariolicum SolV]
Mfumv2_0784	117.297	10.9619	111.105	15.9768	78.1811	6.19228	gntK	Predicted APH family phosphotransferase fused to gluconate kinase family enzyme [Methylacidiphilum fumariolicum SolV]
Mfumv2_0785	200.784	5.19843	175.767	11.3779	108.33	7.01822	hyuA	N-methylhydantoinase A/acetone carboxylase, beta subunit [Methylacidiphilum fumariolicum SolV]
Mfumv2_0786	143.756	14.2722	147.025	6.46193	64.1985	3.94432		conserved protein of unknown function [Methylacidiphilum fumariolicum SolV]
Mfumv2_0787	71.3622	8.10814	85.9278	5.80147	23.5739	1.11766		conserved exported protein of unknown function [Methylacidiphilum fumariolicum SolV]
Mfumv2_0788	88.3797	0.287794	78.4505	3.75845	28.7283	4.59522	czcA	Cation efflux system protein CzcA [Methylacidiphilum fumariolicum SolV]
Mfumv2_0789	51.9774	4.1105	52.5852	1.659	30.1662	3.57449	acrA	Membrane-fusion protein [Methylacidiphilum fumariolicum SolV]
Mfumv2_0790	69.3064	9.01619	60.1932	5.55151	31.1003	4.66202	tolC	Heavy metal RND efflux outer membrane protein,CzcC family [Methylacidiphilum fumariolicum SolV]
Mfumv2_0791	49.8421	3.58948	59.5225	5.98897	26.1222	2.44818	tolC	Heavy metal RND efflux outer membrane protein,CzcC family [Methylacidiphilum fumariolicum SolV]
Mfumv2_0792	244.126	47.6496	219.737	20.481	146.199	21.3781	gpmA	phosphoglyceromutase 1 [Methylacidiphilum fumariolicum SolV]
Mfumv2_0793	41.7738	4.91486	56.401	5.8333	19.5259	2.76133	cusS	Copper sensor histidine kinase [Methylacidiphilum fumariolicum SolV]
Mfumv2_0794	237.449	22.3383	322.371	7.33962	118.746	4.71373	czcR	Transcriptional activator protein CzcR [Methylacidiphilum fumariolicum SolV]
Mfumv2_0795	824.333	15.2586	807.852	38.2841	741.992	71.0547	sgaA	Serine-glyoxylate aminotransferase [Methylacidiphilum fumariolicum SolV]
Mfumv2_0796	0	0	0	0	0	0		protein of unknown function [Methylacidiphilum fumariolicum SolV]
Mfumv2_0797	79.1346	5.58658	90.84	5.42221	42.4067	0.661649		conserved exported protein of unknown function [Methylacidiphilum fumariolicum SolV]
Mfumv2_0798	79.0896	8.38058	78.0358	14.8485	55.1852	6.3506	namA	NADPH dehydrogenase [Methylacidiphilum fumariolicum SolV]
Mfumv2_0799	326.836	17.2134	326.073	24.0465	202.743	19.6807	rpe	Ribulose-phosphate 3-epimerase [Methylacidiphilum fumariolicum SolV]
Mfumv2_0800	267.086	5.73635	281.802	6.46362	166.153	11.7987	prpD	2-methylcitrate dehydratase [Methylacidiphilum fumariolicum SolV]
Mfumv2_0801	369.527	47.449	1898.22	248.494	102.149	20.9144		conserved protein of unknown function [Methylacidiphilum fumariolicum SolV]
Mfumv2_0802	89.2785	7.37028	120.689	9.89612	133.673	25.7273	mtoX	SBP56, 56kDa selenium binding protein [Methylacidiphilum fumariolicum SolV]
Mfumv2_0803	33.2147	6.8329	46.4235	5.60509	34.6919	3.53554		conserved membrane protein of unknown function [Methylacidiphilum fumariolicum SolV]
Mfumv2_0804	196.619	23.6136	170.304	21.0474	74.4722	14.65		conserved protein of unknown function [Methylacidiphilum fumariolicum SolV]
Mfumv2_0805	110.629	15.5366	126.944	14.7806	41.0967	4.79542		conserved protein of unknown function [Methylacidiphilum fumariolicum SolV]
Mfumv2_0806	109.198	7.86019	114.374	6.73724	45.8764	4.52468		conserved protein of unknown function [Methylacidiphilum fumariolicum SolV]
Mfumv2_0807	259.221	63.1613	270.091	19.4868	72.0889	6.91633		conserved protein of unknown function [Methylacidiphilum fumariolicum SolV]
Mfumv2_0808	187.269	7.25631	159.122	14.4801	92.0835	7.61495	glpF	Glycerol uptake facilitator or related permease (Major Intrinsic Protein Family) [Methylacidiphilum fumariolicum SolV]
Mfumv2_0809	71.0202	8.08268	83.2173	3.1396	43.4775	6.8954	phoD	Phosphodiesterase/alkaline phosphatase D [Methylacidiphilum fumariolicum SolV]
Mfumv2_0810	859.142	48.306	659.097	111.736	945.363	43.6828		conserved exported protein of unknown function [Methylacidiphilum fumariolicum SolV]
Mfumv2_0811	90.5705	13.5591	120.539	14.9166	38.1189	4.92653	dinB	DNA polymerase IV [Methylacidiphilum fumariolicum SolV]
Mfumv2_0812	15.2586	7.27793	22.0497	12.372	9.35742	2.34699		conserved protein of unknown function [Methylacidiphilum fumariolicum SolV]
Mfumv2_0813	80.6952	5.66114	96.7596	9.76078	62.2201	9.58447	queA	S-adenosylmethionine:tRNA ribosyltransferase-isomerase [Methylacidiphilum fumariolicum SolV]
Mfumv2_0814	670.541	64.4297	832.909	98.7833	762.651	39.4913	phnF	Transcriptional regulator, GntR family [Methylacidiphilum fumariolicum SolV]
Mfumv2_0815	708.503	22.1105	1271.82	67.8399	50.63	5.17669	cysI	Sulfite reductase [NADPH] hemoprotein beta-component [Methylacidiphilum fumariolicum SolV]
Mfumv2_0816	514.983	36.3475	408.337	46.5857	250.418	7.05055	uspA	Universal stress protein [Methylacidiphilum fumariolicum SolV]
Mfumv2_0817	343.451	37.1008	418.746	39.6575	365.332	22.8324	trxA	Thiol-disulfide isomerase or thioredoxin [Methylacidiphilum fumariolicum SolV]
Mfumv2_0818	244.34	72.4075	302.22	7.94063	145.445	11.7616		conserved protein of unknown function [Methylacidiphilum fumariolicum SolV]
Mfumv2_0819	378.969	24.6027	437.84	35.8769	157.71	16.9425	recR	Recombination protein RecR [Methylacidiphilum fumariolicum SolV]
Mfumv2_0820	851.402	22.7526	765.292	77.9566	282.315	50.0837		Nucleoid-associated protein Minf_1672 [Methylacidiphilum fumariolicum SolV]
Mfumv2_0821	436.079	55.6408	425.832	8.95073	193.09	23.0481	dnaX	DNA polymerase III, gamma/tau subunit [Methylacidiphilum fumariolicum SolV]
Mfumv2_0822	137.163	37.3556	146.835	33.905	125.342	26.3601		most likely a pseudogene; at this position the SRP_RNA is encoded [Methylacidiphilum fumariolicum SolV]
Mfumv2_0823	614.612	34.8617	630.749	47.4319	514.722	59.0217		conserved protein of unknown function [Methylacidiphilum fumariolicum SolV]
Mfumv2_0824	426.744	20.7184	482.319	35.7753	272.815	34.6369	glyA	Serine hydroxymethyltransferase [Methylacidiphilum fumariolicum SolV]
Mfumv2_0825	71.6094	10.0059	86.186	9.86517	75.3327	5.81313	accD	acetyl-CoA carboxylase, beta (carboxyltranferase) subunit [Methylacidiphilum fumariolicum SolV]
Mfumv2_0826	29.6078	1.2463	20.2193	11.5106	14.1575	8.99754		conserved protein of unknown function [Methylacidiphilum fumariolicum SolV]
Mfumv2_0827	2.49369	4.3192	1.44279	2.88558	0	0		conserved protein of unknown function [Methylacidiphilum fumariolicum SolV]
Mfumv2_0828	0	0	3.86431	2.77383	0.828191	0.742785		conserved protein of unknown function [Methylacidiphilum fumariolicum SolV]
Mfumv2_0830	80.349	28.3356	86.7748	11.5784	15.6749	1.47724		conserved protein of unknown function [Methylacidiphilum fumariolicum SolV]
Mfumv2_0831	226.516	26.2948	195.605	33.0169	196.909	2.33594		conserved exported protein of unknown function [Methylacidiphilum fumariolicum SolV]
Mfumv2_0832	183.466	51.4399	238.294	29.9015	124.1	12.0162		conserved protein of unknown function [Methylacidiphilum fumariolicum SolV]
Mfumv2_0833	100.957	19.2408	134.097	8.08174	31.1916	11.7797		conserved protein of unknown function [Methylacidiphilum fumariolicum SolV]
Mfumv2_0834	163.696	29.0268	146.781	10.508	105.509	14.9655		protein of unknown function [Methylacidiphilum fumariolicum SolV]
Mfumv2_0835	145.149	3.92518	405.829	65.296	211.011	24.1831		conserved protein of unknown function [Methylacidiphilum fumariolicum SolV]
Mfumv2_0837	7.11686	4.92295	11.1533	6.61694	3.23924	2.94962		conserved protein of unknown function [Methylacidiphilum fumariolicum SolV]
Mfumv2_0838	23.3574	3.44481	27.24	3.64839	11.1473	2.91342		conserved protein of unknown function [Methylacidiphilum fumariolicum SolV]
Mfumv2_0839	17.2933	2.65475	18.2065	0.560222	6.7887	0.629657	cirA	Outer membrane receptor protein, mostly Fe transport [Methylacidiphilum fumariolicum SolV]
Mfumv2_0840	6.92279	2.83883	13.6792	2.61274	4.23828	0.743836		conserved protein of unknown function [Methylacidiphilum fumariolicum SolV]
Mfumv2_0841	4.33876	0.611345	10.2761	3.41691	4.42941	1.01341		conserved protein of unknown function [Methylacidiphilum fumariolicum SolV]
Mfumv2_0842	55.2396	12.3377	47.4289	12.8246	18.5498	2.57597		Predicted amidophosphoribosyltransferase ComF (fragment) [Methylacidiphilum fumariolicum SolV]
Mfumv2_0843	33.8213	8.17203	51.6126	9.04556	23.047	4.42913		CAAX amino terminal protease family [Methylacidiphilum fumariolicum SolV]
Mfumv2_0844	174.032	12.569	141.5	10.8094	100.29	6.01916	accA	Acetyl-coenzyme A carboxylase carboxyl transferase subunit alpha [Methylacidiphilum fumariolicum SolV]
Mfumv2_0845	129.671	12.0109	146.877	16.8956	83.1964	3.90517	ribH	6,7-dimethyl-8-ribityllumazine synthase [Methylacidiphilum fumariolicum SolV]
Mfumv2_0846	575.492	102.694	558.542	91.379	199.994	18.455	nusB	N utilization substance protein B homolog [Methylacidiphilum fumariolicum SolV]
Mfumv2_0847	477.413	116.092	544.716	76.3452	143.222	9.33221	ftsY	Signal recognition particle GTPase FtsY [Methylacidiphilum fumariolicum SolV]
Mfumv2_0848	243.89	60.3592	272.002	28.9581	63.5516	3.73698	ribD	Riboflavin biosynthesis protein RibD [Methylacidiphilum fumariolicum SolV]
Mfumv2_0849	212.293	56.7463	240.29	49.681	30.5653	2.38684	hpt	Hypoxanthine-guanine phosphoribosyltransferase [Methylacidiphilum fumariolicum SolV]
Mfumv2_0850	122.741	33.5065	131.005	24.9315	20.987	3.05469		Predicted membrane protein (Modular protein) [Methylacidiphilum fumariolicum SolV]
Mfumv2_0851	18.0928	1.96939	22.7949	2.65379	13.0063	0.395002	lnt	Apolipoprotein N-acyltransferase [Methylacidiphilum fumariolicum SolV]
Mfumv2_0852	71.5699	6.92107	102.681	7.61105	75.119	12.8101	ppiD	Peptidyl-prolyl cis-trans isomerase [Methylacidiphilum fumariolicum SolV]
Mfumv2_0853	69.9847	7.10361	98.2501	5.72873	43.9236	2.82567		Predicted permease [Methylacidiphilum fumariolicum SolV]
Mfumv2_0854	113.511	14.9323	140.888	12.8657	93.261	16.4542	gmhA	Phosphoheptose isomerase [Methylacidiphilum fumariolicum SolV]
Mfumv2_0855	148.29	29.1226	220.734	15.0695	148.714	21.3853	accB	Biotin carboxyl carrier protein [Methylacidiphilum fumariolicum SolV]
Mfumv2_0856	138.403	33.3816	208.026	26.6497	37.5296	7.5104		conserved protein of unknown function [Methylacidiphilum fumariolicum SolV]
Mfumv2_0857	217.819	27.1981	219.612	11.4044	72.7706	7.50676	holB	ATPase involved in DNA replication HolB [Methylacidiphilum fumariolicum SolV]
Mfumv2_0858	140.624	4.74533	135.195	7.6786	46.8001	4.82655	tmk	Thymidylate kinase [Methylacidiphilum fumariolicum SolV]
Mfumv2_0859	132.695	5.77874	143.65	7.74857	46.0567	3.27789	cysS	Cysteine--tRNA ligase [Methylacidiphilum fumariolicum SolV]
Mfumv2_0860	122.411	12.2137	137.951	5.30769	52.2561	5.23962	lpd	Pyruvate/2-oxoglutarate dehydrogenase complex,dihydrolipoamide dehydrogenase (E3) component or related enzyme [Methylacidiphilum fumariolicum SolV]
Mfumv2_0861	157.8	18.8353	136.951	9.11744	74.004	8.31296		HAD family hydrolase [Methylacidiphilum fumariolicum SolV]
Mfumv2_0862	120.704	14.1668	126.85	11.0727	83.5006	7.94015	fabI	Enoyl-[acyl-carrier-protein] reductase [NADH] FabI [Methylacidiphilum fumariolicum SolV]
Mfumv2_0863	60.153	9.01007	74.1558	16.8383	24.845	12.8015		conserved protein of unknown function [Methylacidiphilum fumariolicum SolV]
Mfumv2_0864	4.47903	5.45905	7.26152	4.88478	1.9338	2.22957		conserved protein of unknown function [Methylacidiphilum fumariolicum SolV]
Mfumv2_0865	4.54681	4.57617	15.0736	3.66603	0.757906	1.31273		transposase [Methylacidiphilum fumariolicum SolV]
Mfumv2_0866	1.96833	3.40924	15.1682	11.6486	0.549553	0.951853		conserved protein of unknown function [Methylacidiphilum fumariolicum SolV]
Mfumv2_0867	6.48295	1.86937	121.234	30.9383	1.14149	0.696114		protein of unknown function [Methylacidiphilum fumariolicum SolV]
Mfumv2_0868	31.1453	4.40468	69.5527	6.44417	14.657	0.542022		transposase [Methylacidiphilum fumariolicum SolV]
Mfumv2_0869	1.05665	1.83017	1.27861	1.47923	0	0		conserved protein of unknown function [Methylacidiphilum fumariolicum SolV]
Mfumv2_0870	168.826	35.767	472.376	54.8882	187.797	25.1179		protein of unknown function [Methylacidiphilum fumariolicum SolV]
Mfumv2_0871	1246.35	159.293	916.608	62.112	288.613	28.6403		UDP-N-acetylglucosamine:LPS N-acetylglucosamine transferase fused to PHP family phosphoesterase [Methylacidiphilum fumariolicum SolV]
Mfumv2_0872	713.592	169.909	496.076	99.9064	79.4179	4.33871	birA	Biotin-(Acetyl-CoA carboxylase) ligase [Methylacidiphilum fumariolicum SolV]
Mfumv2_0873	1275.71	163.968	992.137	94.923	554.906	54.7462	gloB	Zn-dependent hydrolase, glyoxylase family [Methylacidiphilum fumariolicum SolV]
Mfumv2_0874	9720.02	656.134	8209.56	499.164	6843	98.2745	phyH	Phytanoyl-CoA dioxygenase [Methylacidiphilum fumariolicum SolV]
Mfumv2_0875	187.472	23.7584	180.797	14.1034	78.5738	13.3118	lraI	ABC-type Mn2+/Zn2+ transport system, periplasmic component [Methylacidiphilum fumariolicum SolV]
Mfumv2_0876	105.701	11.6812	104.034	8.99394	38.4361	5.80875	znuC	ABC-type Mn2+/Zn2+ transport system, ATPase component [Methylacidiphilum fumariolicum SolV]
Mfumv2_0877	47.2282	7.09562	49.6702	7.31599	14.0759	0.590768	znuB	ABC-type Mn2+/Zn2+ transport system, permease component [Methylacidiphilum fumariolicum SolV]
Mfumv2_0878	43.5261	8.52998	66.8015	9.13879	27.3083	2.64143	gph	Phosphoglycolate phosphatase [Methylacidiphilum fumariolicum SolV]
Mfumv2_0879	78.6859	9.70869	91.6187	5.29286	62.7581	7.31253		3-isopropylmalate dehydrogenase [Methylacidiphilum fumariolicum SolV]
Mfumv2_0880	91.5037	11.912	86.8742	1.41965	65.0844	4.15444	yitJ	Bifunctional homocysteine S-methyltransferase/5,10-methylenetetrahydrofolate reductase [Includes: Homocysteine S-methyltransferase ; 5,10-methylenetetrahydrofolate reductase] [Methylacidiphilum fumariolicum SolV]
Mfumv2_0881	77.7696	10.5449	74.4638	2.91801	79.2855	7.1924	htpX	CAAX family Zn-dependent protease [Methylacidiphilum fumariolicum SolV]
Mfumv2_0883	74.4922	12.9205	63.476	6.57177	38.877	6.89398		conserved exported protein of unknown function [Methylacidiphilum fumariolicum SolV]
Mfumv2_0884	53.634	6.44782	54.8426	8.03443	31.9615	3.23676	dsbG	Protein-disulfide isomerase [Methylacidiphilum fumariolicum SolV]
Mfumv2_0885	161.983	24.2116	172.468	13.3208	73.006	3.0331		PIN-domain and Zn ribbon [Methylacidiphilum fumariolicum SolV]
Mfumv2_0886	179.235	34.333	217.409	18.7865	237.872	22.7021	hoxQ	Hydrogenase expression/formation protein hoxQ [Methylacidiphilum fumariolicum SolV]
Mfumv2_0887	88.58	4.30177	105.712	8.09402	40.7169	6.7708	mdoG	Periplasmic glucans biosynthesis protein G [Methylacidiphilum fumariolicum SolV]
Mfumv2_0888	275.749	11.2054	298.868	19.7807	50.7481	5.18537	mdoG	Periplasmic glucans biosynthesis protein G [Methylacidiphilum fumariolicum SolV]
Mfumv2_0889	104.179	13.639	153.129	22.2568	28.2761	2.8637		conserved protein of unknown function [Methylacidiphilum fumariolicum SolV]
Mfumv2_0890	90.9002	14.7683	120.562	18.9059	15.8431	2.60729	mdoH	glucan biosynthesis: glycosyl transferase [Methylacidiphilum fumariolicum SolV]
Mfumv2_0891	122.079	2.40469	135.388	15.1783	62.802	13.7691	hycL	putative hydrogenase maturation protease [Methylacidiphilum fumariolicum SolV]
Mfumv2_0892	134.593	14.094	110.993	22.3981	46.3839	5.45077	hypA	putative hydrogenase nickel incorporation protein HypA [Methylacidiphilum fumariolicum SolV]
Mfumv2_0893	102.403	15.592	115.328	12.1248	46.9114	8.35776	nfi	Deoxyinosine 3'endonuclease/endonuclease V [Methylacidiphilum fumariolicum SolV]
Mfumv2_0894	1436.61	92.9016	985.258	128.993	687.57	13.6143		conserved protein of unknown function [Methylacidiphilum fumariolicum SolV]
Mfumv2_0895	51.3737	14.9663	71.5333	19.9916	5.22259	3.1832		protein of unknown function [Methylacidiphilum fumariolicum SolV]
Mfumv2_0896	53.8723	5.68943	80.2817	7.62329	8.60419	3.01842		conserved protein of unknown function [Methylacidiphilum fumariolicum SolV]
Mfumv2_0898	70.9	4.40065	165.822	12.827	32.019	7.69194		conserved protein of unknown function [Methylacidiphilum fumariolicum SolV]
Mfumv2_0899	3.53688	3.15202	3.59349	4.97884	0	0		conserved protein of unknown function [Methylacidiphilum fumariolicum SolV]
Mfumv2_0900	117.089	27.691	188.169	18.1483	48.6723	3.61533		putative Methylase involved in ubiquinone/menaquinone biosynthesis [Methylacidiphilum fumariolicum SolV]
Mfumv2_0902	144.684	21.4584	175.686	16.458	830.408	101.837	cynT	Carbonic anhydrase [Methylacidiphilum fumariolicum SolV]
Mfumv2_0903	132.327	20.9104	207.412	18.1109	56.6324	23.6077		conserved protein of unknown function [Methylacidiphilum fumariolicum SolV]
Mfumv2_0904	39.6912	13.8921	54.4651	7.26296	17.5465	4.23921		conserved protein of unknown function [Methylacidiphilum fumariolicum SolV]
Mfumv2_0905	85.7887	31.6264	129.301	19.02	35.8261	6.63831		conserved protein of unknown function [Methylacidiphilum fumariolicum SolV]
Mfumv2_0906	71.2455	10.0183	87.9238	10.1073	19.5065	4.88132		conserved protein of unknown function [Methylacidiphilum fumariolicum SolV]
Mfumv2_0907	164.515	9.35911	165.103	19.1944	48.8967	11.399	pflA	Ribonucleotide reductase of class III (Anaerobic), activating protein [Methylacidiphilum fumariolicum SolV]
Mfumv2_0908	131.912	4.74115	132.044	11.6902	79.5466	6.73257	nrdD	Ribonucleotide reductase of class III (Anaerobic), large subunit [Methylacidiphilum fumariolicum SolV]
Mfumv2_0909	185.399	20.5599	162.109	22.3569	145.54	19.9799		conserved protein of unknown function [Methylacidiphilum fumariolicum SolV]
Mfumv2_0910	163.348	10.3174	208.174	14.7959	128.108	17.3676	rfaG	Glycosyltransferase [Methylacidiphilum fumariolicum SolV]
Mfumv2_0911	108.44	17.216	217.306	11.4611	61.0841	4.40072		conserved protein of unknown function [Methylacidiphilum fumariolicum SolV]
Mfumv2_0912	59.7027	11.6293	106.753	5.65871	72.4021	8.74378	dsbG	Protein-disulfide isomerase [Methylacidiphilum fumariolicum SolV]
Mfumv2_0913	118.446	26.5664	120.488	19.8289	89.5972	4.55541		conserved protein of unknown function [Methylacidiphilum fumariolicum SolV]
Mfumv2_0914	193.117	7.42032	216.501	16.8572	120.481	4.87169	phnP	Metal-dependent hydrolase of the beta-lactamase superfamily [Methylacidiphilum fumariolicum SolV]
Mfumv2_0915	249.871	6.07668	349.84	21.1217	132.726	11.0266	rpoN	DNA-directed RNA polymerase specialized sigma subunit [Methylacidiphilum fumariolicum SolV]
Mfumv2_0916	17.6537	21.2393	23.2425	2.30174	4.46719	2.22984		conserved protein of unknown function [Methylacidiphilum fumariolicum SolV]
Mfumv2_0917	201.827	36.2017	166.47	31.6514	78.4019	5.81984	yrzS	Uncharacterized membrane protein YrzS [Methylacidiphilum fumariolicum SolV]
Mfumv2_0918	387.211	31.1009	275.357	19.5751	110.705	6.86226	alaS	Alanine--tRNA ligase [Methylacidiphilum fumariolicum SolV]
Mfumv2_0919	691.658	32.163	493.071	59.5917	261.161	24.7639		putative transcriptional regulatory protein Minf_0651 [Methylacidiphilum fumariolicum SolV]
Mfumv2_0920	241.188	24.7639	259.651	18.9256	161.921	20.2782	rnd	Ribonuclease D [Methylacidiphilum fumariolicum SolV]
Mfumv2_0921	1073.06	68.7891	884.79	48.1405	633.711	66.1734	moeZ	putative adenylyltransferase/sulfurtransferase MoeZ [Includes: Sulfur carrier protein CysO adenylyltransferase ; Sulfur carrier protein CysO sulfurtransferase] [Methylacidiphilum fumariolicum SolV]
Mfumv2_0922	707.719	112.223	611.809	33.1689	500.566	28.1043	clpS	ATP-dependent Clp protease adapter protein ClpS [Methylacidiphilum fumariolicum SolV]
Mfumv2_0923	307.752	31.5693	303.249	27.2793	254.35	6.58394		conserved protein of unknown function [Methylacidiphilum fumariolicum SolV]
Mfumv2_0924	202.797	22.6152	205.542	8.29937	127.822	13.961	glgP	Glycogen phosphorylase [Methylacidiphilum fumariolicum SolV]
Mfumv2_0925	543.362	24.967	443.337	7.44464	315.772	28.5192		conserved protein of unknown function [Methylacidiphilum fumariolicum SolV]
Mfumv2_0926	1520.99	171.135	1193.5	177.673	271.4	28.6058		conserved protein of unknown function [Methylacidiphilum fumariolicum SolV]
Mfumv2_0927	30.2417	12.6562	32.5115	12.8485	4.4091	1.61625		conserved protein of unknown function [Methylacidiphilum fumariolicum SolV]
Mfumv2_0928	20.4311	10.9722	30.0964	16.7151	1.33061	1.15251		conserved protein of unknown function [Methylacidiphilum fumariolicum SolV]
Mfumv2_0929	2.24309	3.88514	7.68814	4.47249	3.626	4.14613		protein of unknown function [Methylacidiphilum fumariolicum SolV]
Mfumv2_0930	83.1406	16.3588	92.3555	5.56362	57.5865	7.14699		conserved protein of unknown function [Methylacidiphilum fumariolicum SolV]
Mfumv2_0931	154.884	9.53031	195.1	11.9065	62.3132	5.44547	mgtB	Magnesium-transporting ATPase, P-type 1 [Methylacidiphilum fumariolicum SolV]
Mfumv2_0933	906.293	19.1847	664.428	34.8854	482.361	39.8228	kdsD	Arabinose 5-phosphate isomerase KdsD [Methylacidiphilum fumariolicum SolV]
Mfumv2_0934	1216.5	64.5435	1050.63	71.7821	655.644	63.0658	efp	Elongation factor P [Methylacidiphilum fumariolicum SolV]
Mfumv2_0935	431.702	59.045	476.135	16.2895	230.304	27.4878	gloB	Zn-dependent hydrolase, glyoxylase family [Methylacidiphilum fumariolicum SolV]
Mfumv2_0936	716.074	9.58293	607.616	17.8574	214.628	9.76446	prs	Ribose-phosphate pyrophosphokinase [Methylacidiphilum fumariolicum SolV]
Mfumv2_0937	576.913	27.2812	568.834	29.5158	254.695	30.4124	yugG	Uncharacterized HTH-type transcriptional regulator YugG [Methylacidiphilum fumariolicum SolV]
Mfumv2_0938	725.364	70.7393	706.453	33.1328	190.149	27.0041	yugH	putative aminotransferase YugH [Methylacidiphilum fumariolicum SolV]
Mfumv2_0939	763.862	46.8736	858.714	96.4733	272.845	44.3804		ACT domain-containing protein [Methylacidiphilum fumariolicum SolV]
Mfumv2_0940	1475.82	98.5734	1411.84	83.7517	732.855	52.3801	metK	methionine adenosyltransferase 1 [Methylacidiphilum fumariolicum SolV]
Mfumv2_0941	1912.46	47.7944	1570.92	136.324	523.261	43.4694	ahcY	Adenosylhomocysteinase [Methylacidiphilum fumariolicum SolV]
Mfumv2_0942	300.732	37.7774	366.732	32.3813	96.3943	16.8344		Cytochrome c family protein [Methylacidiphilum fumariolicum SolV]
Mfumv2_0943	89.4428	17.4421	130.446	16.7974	170.104	23.6608		Sulfite oxidase or related enzyme [Methylacidiphilum fumariolicum SolV]
Mfumv2_0944	146.095	8.09329	149.141	18.1834	119.473	18.6748		Uncharacterized erfK/srfK family protein (Modular protein) [Methylacidiphilum fumariolicum SolV]
Mfumv2_0945	258.727	107.475	260.54	30.3816	138.059	14.1699		conserved protein of unknown function [Methylacidiphilum fumariolicum SolV]
Mfumv2_0946	72.5128	9.75459	88.6314	6.29565	41.9329	1.04859		N6-adenine-specific methylase [Methylacidiphilum fumariolicum SolV]
Mfumv2_0947	42.7903	6.66486	52.8788	1.90113	36.8945	2.48349		AsmA family protein [Methylacidiphilum fumariolicum SolV]
Mfumv2_0948	145.967	17.8905	196.622	22.9097	83.3662	10.7809	lcb	Diacylglycerol kinase family enzyme [Methylacidiphilum fumariolicum SolV]
Mfumv2_0949	1994.15	4.09228	2180.42	68.3709	1740.32	103.179	rpsL	30S ribosomal protein S12 [Methylacidiphilum fumariolicum SolV]
Mfumv2_0950	615.059	99.8168	776.527	53.398	485.128	70.7745		protein of unknown function [Methylacidiphilum fumariolicum SolV]
Mfumv2_0951	3166.18	140.474	2903.8	131.039	1558.26	218.451	rpsG	30S ribosomal subunit protein S7 [Methylacidiphilum fumariolicum SolV]
Mfumv2_0952	2581.92	17.8833	2049.7	49.1184	778.92	113.285	fusA	protein chain elongation factor EF-G, GTP-binding [Methylacidiphilum fumariolicum SolV]
Mfumv2_0953	1805.76	52.2642	1591.68	115.194	529.235	42.834	rpsJ	30S ribosomal protein S10 [Methylacidiphilum fumariolicum SolV]
Mfumv2_0954	1948.3	87.8082	1584.35	142.234	472.154	48.1199	rplC	50S ribosomal subunit protein L3 [Methylacidiphilum fumariolicum SolV]
Mfumv2_0955	994.058	57.0434	852.987	56.3808	384.48	30.946	rplD	50S ribosomal protein L4 [Methylacidiphilum fumariolicum SolV]
Mfumv2_0956	836.469	85.5209	618.316	47.5545	267.75	31.9353	rplW	50S ribosomal protein L23 [Methylacidiphilum fumariolicum SolV]
Mfumv2_0957	1928.79	27.4714	1524.21	59.9867	582.84	49.207	rplB	50S ribosomal subunit protein L2 [Methylacidiphilum fumariolicum SolV]
Mfumv2_0958	1082.25	8.0529	913.955	66.4424	328.717	24.2202	rpsS	30S ribosomal protein S19 [Methylacidiphilum fumariolicum SolV]
Mfumv2_0959	1775.71	21.2194	1508.82	93.7312	452.696	28.3387	rplV	50S ribosomal subunit protein L22 [Methylacidiphilum fumariolicum SolV]
Mfumv2_0960	3233.96	105.378	2633.17	222.337	798.656	72.7588	rpsC	30S ribosomal subunit protein S3 [Methylacidiphilum fumariolicum SolV]
Mfumv2_0961	1472.86	53.4797	1352.8	42.3062	509.598	27.497	rplP	50S ribosomal subunit protein L16 [Methylacidiphilum fumariolicum SolV]
Mfumv2_0962	2388.01	37.6503	1943.41	199.262	587.465	21.529	rpmC	50S ribosomal protein L29 [Methylacidiphilum fumariolicum SolV]
Mfumv2_0963	2326.17	105.714	1662.79	150.211	543.457	22.765	rpsQ	30S ribosomal protein S17 [Methylacidiphilum fumariolicum SolV]
Mfumv2_0964	1718	84.7332	1500.1	48.7061	486.069	49.3042	rplN	50S ribosomal subunit protein L14 [Methylacidiphilum fumariolicum SolV]
Mfumv2_0965	2376.94	155.459	2178.23	149.132	762.445	78.366	rplX	50S ribosomal protein L24 [Methylacidiphilum fumariolicum SolV]
Mfumv2_0966	2614.94	153.502	2448.69	188.582	830.165	100.408	rplE	50S ribosomal subunit protein L5 [Methylacidiphilum fumariolicum SolV]
Mfumv2_0967	2069	139.681	1890.67	193.41	482.825	36.4905	rpsH	30S ribosomal subunit protein S8 [Methylacidiphilum fumariolicum SolV]
Mfumv2_0968	1903.54	86.0993	1750.35	154.675	482.278	38.0937	rplF	50S ribosomal subunit protein L6 [Methylacidiphilum fumariolicum SolV]
Mfumv2_0969	1888.71	17.1276	1874.27	201.799	549.789	39.1649	rplR	50S ribosomal subunit protein L18 [Methylacidiphilum fumariolicum SolV]
Mfumv2_0970	2191.43	102.941	2266.51	122.718	800.91	88.9543	rpsE	30S ribosomal protein S5 [Methylacidiphilum fumariolicum SolV]
Mfumv2_0971	3190.88	59.2837	3042.62	151.728	1103.77	37.7671	rplO	50S ribosomal subunit protein L15 [Methylacidiphilum fumariolicum SolV]
Mfumv2_0972	944.227	29.4827	1012.3	40.2894	376.868	46.1938	secY	preprotein translocase membrane subunit [Methylacidiphilum fumariolicum SolV]
Mfumv2_0973	264.368	32.3999	324.378	33.6266	85.1246	9.42816	emrA	Multidrug resistance efflux pump [Methylacidiphilum fumariolicum SolV]
Mfumv2_0974	197.782	19.621	182.578	15.7877	82.3859	4.70499		conserved protein of unknown function [Methylacidiphilum fumariolicum SolV]
Mfumv2_0975	272.368	39.7685	120.379	12.0369	296.992	29.6507		Predicted proline hydroxylase [Methylacidiphilum fumariolicum SolV]
Mfumv2_0977	318.164	84.5608	244.76	46.8788	49.6224	2.05771		conserved protein of unknown function [Methylacidiphilum fumariolicum SolV]
Mfumv2_0978	3015.51	67.2172	2864.89	135.146	2710.31	118.656	hhyS	Nickel/iron-hydrogenase I small subunit [Methylacidiphilum fumariolicum SolV] Group 1h/5
Mfumv2_0979	1678.34	12.4579	1290.69	29.1572	1504.91	108.066	hhyL	Nickel/iron-hydrogenase I large subunit [Methylacidiphilum fumariolicum SolV] Group 1h/5
Mfumv2_0980	575.681	57.1818	699.349	64.2242	221.584	14.1792	hupD	Putative maturation protein [Methylacidiphilum fumariolicum SolV]
Mfumv2_0981	192.64	14.2184	169.556	10.9299	109.682	26.0443		conserved protein of unknown function [Methylacidiphilum fumariolicum SolV]
Mfumv2_0982	117.347	24.0492	108.309	7.03595	137.791	16.6137		conserved protein of unknown function [Methylacidiphilum fumariolicum SolV]
Mfumv2_0984	7.2929	3.46808	10.5865	1.04399	2.57329	0.762777		Outer membrane receptor protein, mostly Fe transport [Methylacidiphilum fumariolicum SolV]
Mfumv2_0985	120.64	35.8208	107.468	13.6394	53.5316	12.1654		conserved protein of unknown function [Methylacidiphilum fumariolicum SolV]
Mfumv2_0986	81.6785	5.44163	98.8686	11.5461	40.6808	5.94854		conserved protein of unknown function [Methylacidiphilum fumariolicum SolV]
Mfumv2_0988	629.588	63.9907	436.067	28.2068	480.147	41.9218	hhaB	Hydrogenase nickel incorporation protein hhaB [Methylacidiphilum fumariolicum SolV]
Mfumv2_0989	252.541	22.4389	242.481	4.98946	158.503	5.71486		High-affinity nickel transporter [Methylacidiphilum fumariolicum SolV]
Mfumv2_0990	117.955	3.58991	107.548	8.54709	33.1901	5.61606	hhaF	(NiFe) hydrogenase metallocenter assembly protein HhaF [Methylacidiphilum fumariolicum SolV]
Mfumv2_0991	997.187	33.7179	687.578	27.0832	676.706	44.1426	hhaC	(NiFe) hydrogenase metallocenter assembly protein HhaC [Methylacidiphilum fumariolicum SolV]
Mfumv2_0992	887.196	66.5625	702.146	8.48039	477.444	43.9396	hhaD	(NiFe) hydrogenase metallocenter assembly protein HhaD [Methylacidiphilum fumariolicum SolV]
Mfumv2_0993	971.358	83.5723	918.589	52.5697	363.357	47.899	hhaE	(NiFe) hydrogenase metallocenter assembly protein HhaE [Methylacidiphilum fumariolicum SolV]
Mfumv2_0994	689.985	54.871	538.395	60.8299	144.378	8.955	gmhA	Phosphoheptose isomerase [Methylacidiphilum fumariolicum SolV]
Mfumv2_0995	175.999	45.6283	328.344	45.21	45.3979	6.49517		conserved protein of unknown function [Methylacidiphilum fumariolicum SolV]
Mfumv2_0996	45.9819	7.90199	59.0061	9.70575	27.2869	4.90648		conserved exported protein of unknown function [Methylacidiphilum fumariolicum SolV]
Mfumv2_0997	170.935	21.5567	899.585	119.496	55.123	9.62116		conserved protein of unknown function [Methylacidiphilum fumariolicum SolV]
Mfumv2_0998	42.4583	1.3231	59.661	5.0778	21.2535	6.05787		conserved exported protein of unknown function [Methylacidiphilum fumariolicum SolV]
Mfumv2_0999	17.1373	5.02411	40.3136	6.22877	15.2242	5.20925		conserved protein of unknown function [Methylacidiphilum fumariolicum SolV]
Mfumv2_1000	60.444	21.4656	53.5346	25.0837	141.486	18.7816		protein of unknown function [Methylacidiphilum fumariolicum SolV]
Mfumv2_1001	350.443	31.1156	970.427	114.16	66.5034	11.276		conserved protein of unknown function [Methylacidiphilum fumariolicum SolV]
Mfumv2_1002	13.1916	3.67002	36.2085	9.08273	2.34472	2.41858		conserved protein of unknown function [Methylacidiphilum fumariolicum SolV]
Mfumv2_1003	3.75046	0.528451	1.85572	1.24604	1.30714	1.19619		conserved protein of unknown function [Methylacidiphilum fumariolicum SolV]
Mfumv2_1004	3.68044	1.98453	2.32952	1.56418	0.491089	0.850592		conserved protein of unknown function [Methylacidiphilum fumariolicum SolV]
Mfumv2_1005	523.486	23.8035	400.727	22.1624	264.419	22.384		conserved protein of unknown function [Methylacidiphilum fumariolicum SolV]
Mfumv2_1006	44.2756	12.5317	60.3819	16.068	27.6251	8.02046		conserved protein of unknown function [Methylacidiphilum fumariolicum SolV]
Mfumv2_1007	135.797	20.9549	145.467	7.99786	134.334	11.7466		conserved membrane protein of unknown function [Methylacidiphilum fumariolicum SolV]
Mfumv2_1008	464.365	30.6208	463.783	16.261	322.42	23.2223	ttg2A	Toluene tolerance efflux transporter (ABC superfamily, atp_bind) [Methylacidiphilum fumariolicum SolV]
Mfumv2_1009	177.28	10.9316	199.158	13.7979	142.206	9.67872	ttg2C	Organic solvents resistance ABC-type transport system, periplasmic component [Methylacidiphilum fumariolicum SolV]
Mfumv2_1010	312.206	6.78334	358.274	20.8368	241.7	25.6494	ispD	2-C-methyl-D-erythritol 4-phosphate cytidylyltransferase [Methylacidiphilum fumariolicum SolV]
Mfumv2_1011	1064.87	183.858	1025.12	138.836	1366.92	149.197	rpmG	50S ribosomal protein L33 [Methylacidiphilum fumariolicum SolV]
Mfumv2_1012	219.662	10.2003	225.893	26.1623	147.976	16.3162		CHAD domain containing protein [Methylacidiphilum fumariolicum SolV]
Mfumv2_1013	95.082	14.9775	107.378	9.47167	35.9494	5.19914		conserved exported protein of unknown function [Methylacidiphilum fumariolicum SolV]
Mfumv2_1014	263.208	32.4234	303.754	31.794	90.424	10.4522	glgP	Glucan phosphorylase [Methylacidiphilum fumariolicum SolV]
Mfumv2_1015	296.122	36.4906	318.932	19.5362	119.999	9.64311		conserved protein of unknown function [Methylacidiphilum fumariolicum SolV]
Mfumv2_1016	170.287	20.8042	205.235	20.7587	97.4347	7.65366	fumC	fumarate hydratase (fumarase C),aerobic Class II [Methylacidiphilum fumariolicum SolV]
Mfumv2_1017	335.227	27.5139	321.873	10.5118	108.329	18.6463	rfaE	ADP-heptose synthase, bifunctional sugar kinase/adenylyltransferase [Methylacidiphilum fumariolicum SolV]
Mfumv2_1018	127.859	8.45693	162.415	11.6462	47.7593	5.34549	purN	Phosphoribosylglycinamide formyltransferase [Methylacidiphilum fumariolicum SolV]
Mfumv2_1019	361.557	25.4012	357.301	12.7439	111.231	6.79172	xseA	Exodeoxyribonuclease 7 large subunit [Methylacidiphilum fumariolicum SolV]
Mfumv2_1020	583.367	34.2523	563.096	30.6806	99.8902	10.8395		conserved protein of unknown function [Methylacidiphilum fumariolicum SolV]
Mfumv2_1021	292.276	55.0671	298.759	28.5617	25.2376	3.0353		conserved protein of unknown function [Methylacidiphilum fumariolicum SolV]
Mfumv2_1022	54.307	7.99341	68.438	5.02037	7.62903	0.297995		conserved protein of unknown function [Methylacidiphilum fumariolicum SolV]
Mfumv2_1023	36.1922	10.2511	48.9586	14.0815	4.7285	1.41035		conserved protein of unknown function [Methylacidiphilum fumariolicum SolV]
Mfumv2_1024	6325.73	127.672	6610.25	217.695	2777.95	127.48	tufB	protein chain elongation factor EF-Tu, possible GTP-binding factor (duplicate of tufA) [Methylacidiphilum fumariolicum SolV]
Mfumv2_1025	4652.26	119.693	3334.61	311.548	1408.99	102.563	secE	Preprotein translocase subunit SecE [Methylacidiphilum fumariolicum SolV]
Mfumv2_1026	4563.93	123.304	4165.63	408.373	1774.05	143.283	nusG	transcription termination factor [Methylacidiphilum fumariolicum SolV]
Mfumv2_1027	1951.93	61.6149	1722.19	104.872	632.791	61.3241	rplK	50S ribosomal protein L11 [Methylacidiphilum fumariolicum SolV]
Mfumv2_1028	1772.17	91.8057	1718.38	67.3099	680.215	93.9448	rplA	50S ribosomal subunit protein L1 [Methylacidiphilum fumariolicum SolV]
Mfumv2_1029	1007.84	9.1287	1000.65	33.6859	362.34	81.2994	rplJ	50S ribosomal protein L10 [Methylacidiphilum fumariolicum SolV]
Mfumv2_1030	3435.62	166.709	4371.43	232.065	1047.63	87.4491	rplL	50S ribosomal subunit protein L7/L12 [Methylacidiphilum fumariolicum SolV]
Mfumv2_1031	1559.44	44.5057	1472.31	31.2267	486.318	56.687	rpoB	RNA polymerase, beta subunit [Methylacidiphilum fumariolicum SolV]
Mfumv2_1032	1520.06	65.2098	1316.94	66.9418	454.873	42.7452	rpoC	RNA polymerase, beta prime subunit [Methylacidiphilum fumariolicum SolV]
Mfumv2_1033	212.843	19.9625	305.149	30.3553	159.539	11.3638	folD	Bifunctional protein FolD [Includes: Methylenetetrahydrofolate dehydrogenase ; Methenyltetrahydrofolate cyclohydrolase] [Methylacidiphilum fumariolicum SolV]
Mfumv2_1034	37.9151	5.16779	59.9764	2.1934	27.6653	2.58978	wcaG	Nucleoside-diphosphate-sugar epimerase [Methylacidiphilum fumariolicum SolV]
Mfumv2_1035	532.57	38.9567	501.156	18.6743	288.709	22.2198	proB	Glutamate 5-kinase [Methylacidiphilum fumariolicum SolV]
Mfumv2_1036	395.672	20.2138	414.48	7.19627	264.788	27.6971	proA	gamma-glutamylphosphate reductase [Methylacidiphilum fumariolicum SolV]
Mfumv2_1037	1360.44	122.179	1045.09	19.1613	773.707	69.1143		conserved protein of unknown function [Methylacidiphilum fumariolicum SolV]
Mfumv2_1038	10.2157	4.08836	17.1387	2.0826	6.15773	0.362666		conserved protein of unknown function [Methylacidiphilum fumariolicum SolV]
Mfumv2_1039	0	0	1.54813	1.03527	0.623816	1.08048		protein of unknown function [Methylacidiphilum fumariolicum SolV]
Mfumv2_1041	4.64361	2.25824	5.55212	2.13729	1.92178	0.654414		conserved protein of unknown function [Methylacidiphilum fumariolicum SolV]
Mfumv2_1042	11.2607	5.28163	6.25604	1.05118	1.03904	1.15512		conserved protein of unknown function [Methylacidiphilum fumariolicum SolV]
Mfumv2_1043	88.5861	7.7767	119.98	12.2392	48.7107	2.43106	uppP	Undecaprenyl-diphosphatase [Methylacidiphilum fumariolicum SolV]
Mfumv2_1044	325.507	27.1982	381.659	38.9907	171.817	20.329	dacC	D-alanyl-D-alanine carboxypeptidase (modular protein) [Methylacidiphilum fumariolicum SolV]
Mfumv2_1045	1869.57	45.312	1793.48	65.5046	1220.22	128.306	hisG	ATP phosphoribosyltransferase [Methylacidiphilum fumariolicum SolV]
Mfumv2_1046	402.519	27.2417	348.563	27.0283	246.528	20.497		AP-4-A phosphorylase [Methylacidiphilum fumariolicum SolV]
Mfumv2_1047	109.439	18.6048	81.3566	12.532	34.4211	0.955833	holA	DNA polymerase III, delta subunit [Methylacidiphilum fumariolicum SolV]
Mfumv2_1048	169.69	14.2812	225.016	23.2132	148.684	13.9324	wcaA	Glycosyltransferase [Methylacidiphilum fumariolicum SolV]
Mfumv2_1049	152.089	17.2092	169.69	12.8636	176.563	20.4802	adk	Adenylate kinase [Methylacidiphilum fumariolicum SolV]
Mfumv2_1050	257.229	9.47756	182.064	10.3887	169.984	32.0777	tolQ	Biopolymer transport protein ExbB/TolQ [Methylacidiphilum fumariolicum SolV]
Mfumv2_1051	520.093	21.2115	388.717	15.4336	200.688	24.4389	exbD	Biopolymer transport protein ExbD/TolR [Methylacidiphilum fumariolicum SolV]
Mfumv2_1052	124.962	13.5685	121.805	10.1167	53.7519	3.19608	nrfG	TPR repeats containing protein [Methylacidiphilum fumariolicum SolV]
Mfumv2_1053	153.554	14.8186	149.855	9.13778	110.066	2.75646	ompA	Outer membrane protein or related peptidoglycan-associated (Lipo)protein [Methylacidiphilum fumariolicum SolV]
Mfumv2_1054	71.8936	0.901885	91.607	4.1636	50.3211	3.6401		conserved protein of unknown function [Methylacidiphilum fumariolicum SolV]
Mfumv2_1056	156.482	11.6761	187.641	4.8282	78.8965	3.18259	nrfG	TPR repeats containing protein [Methylacidiphilum fumariolicum SolV]
Mfumv2_1057	133.348	6.87242	191.28	15.7234	32.7726	6.60151		Uncharacterized membrane protein, predicted transporter [Methylacidiphilum fumariolicum SolV]
Mfumv2_1058	134.954	7.37771	167.069	10.1651	83.0839	7.58025		conserved protein of unknown function [Methylacidiphilum fumariolicum SolV]
Mfumv2_1060	127.28	9.2412	104.694	2.69304	61.2909	6.9068		Inactivated superfamily I helicase and RecB family exonuclease [Methylacidiphilum fumariolicum SolV]
Mfumv2_1061	113.687	7.40411	103.374	3.61823	49.3548	2.81649	recB	ATP-dependent exoDNAse (Exonuclease V) beta subunit (Contains helicase and exonuclease domains) [Methylacidiphilum fumariolicum SolV]
Mfumv2_1062	511.88	30.9615	464.659	23.1912	173.648	7.25664		protein of unknown function [Methylacidiphilum fumariolicum SolV]
Mfumv2_1063	0	0	0	0	0	0		protein of unknown function [Methylacidiphilum fumariolicum SolV]
Mfumv2_1064	250.101	10.6383	390.523	15.3675	75.9156	4.01652		HNH endonuclease [Methylacidiphilum fumariolicum SolV]
Mfumv2_1065	144.45	26.0634	162.424	9.12508	56.8628	4.37828		conserved exported protein of unknown function [Methylacidiphilum fumariolicum SolV]
Mfumv2_1066	459.372	24.6803	506.701	64.9334	216.845	16.5536		conserved protein of unknown function [Methylacidiphilum fumariolicum SolV]
Mfumv2_1067	285.855	43.9982	321.264	20.8771	110.547	15.8695	tatC	Sec-independent protein translocase protein TatC [Methylacidiphilum fumariolicum SolV]
Mfumv2_1068	463.958	81.7102	376.029	37.152	271.656	12.5291		conserved protein of unknown function [Methylacidiphilum fumariolicum SolV]
Mfumv2_1069	3.37428	5.84442	13.9368	8.13892	5.26734	3.98653		conserved protein of unknown function [Methylacidiphilum fumariolicum SolV]
Mfumv2_1070	81.5666	26.6883	150.857	30.5411	65.1169	3.40373		conserved protein of unknown function [Methylacidiphilum fumariolicum SolV]
Mfumv2_1071	3.07329	0.433036	6.14294	2.93729	0.438603	0.759683		conserved protein of unknown function [Methylacidiphilum fumariolicum SolV]
Mfumv2_1072	7.38532	1.89279	16.6543	5.35615	1.13867	1.18249		conserved protein of unknown function [Methylacidiphilum fumariolicum SolV]
Mfumv2_1073	79.3811	4.83579	71.9515	5.17586	65.284	5.18555	pncB	Nicotinate phosphoribosyltransferase pncB2 [Methylacidiphilum fumariolicum SolV]
Mfumv2_1074	361.314	15.6813	218.832	12.7929	102.095	4.443	atpD	F1 sector of membrane-bound ATP synthase, beta subunit [Methylacidiphilum fumariolicum SolV]
Mfumv2_1075	313.812	7.90111	169.178	3.31246	55.9678	9.82209	atpC	F0F1-type ATP synthase, epsilon subunit [Methylacidiphilum fumariolicum SolV]
Mfumv2_1076	156.16	28.9605	116.305	12.0801	50.1272	3.94557		F0F1-type ATP synthase subunit, ATPase_gene1 family [Methylacidiphilum fumariolicum SolV]
Mfumv2_1077	186.918	16.9337	116.817	11.8475	39.5953	2.34961	atpB	ATP synthase subunit a 1 [Methylacidiphilum fumariolicum SolV]
Mfumv2_1078	157.343	16.0529	120.777	20.9456	61.49	10.1956	atpE	ATP synthase subunit c 1 [Methylacidiphilum fumariolicum SolV]
Mfumv2_1079	308.897	26.8147	244.238	9.58481	81.3997	3.60067	atpF	ATP synthase subunit b [Methylacidiphilum fumariolicum SolV]
Mfumv2_1080	207.278	2.76539	159.577	7.42632	61.9891	6.0536	atpA	F1 sector of membrane-bound ATP synthase, alpha subunit [Methylacidiphilum fumariolicum SolV]
Mfumv2_1081	244.243	4.26619	196.851	16.7476	78.4609	7.52204	atpG	F0F1-type ATP synthase, gamma subunit [Methylacidiphilum fumariolicum SolV]
Mfumv2_1082	139.935	8.78556	178.63	3.48104	130.718	13.4781	pckA	Phosphoenolpyruvate carboxykinase [ATP] [Methylacidiphilum fumariolicum SolV]
Mfumv2_1083	49.927	8.85727	67.2944	12.6727	21.1313	0.819376	rfaG	Glycosyltransferase [Methylacidiphilum fumariolicum SolV]
Mfumv2_1084	243.835	25.5996	178.38	14.2597	99.752	3.43335	gdb	Glycogen debranching enzyme [Methylacidiphilum fumariolicum SolV]
Mfumv2_1085	167.795	23.7901	157.158	3.75628	60.6291	6.72545	aceA	isocitrate lyase [Methylacidiphilum fumariolicum SolV]
Mfumv2_1086	113.257	4.57854	132.059	9.01127	78.2521	3.61684	aceB	Malate synthase [Methylacidiphilum fumariolicum SolV]
Mfumv2_1087	155.722	20.9656	176.184	21.9147	70.7924	2.65055		conserved membrane protein of unknown function [Methylacidiphilum fumariolicum SolV]
Mfumv2_1088	18.6436	4.65626	35.8309	16.2323	15.051	6.24433		conserved protein of unknown function [Methylacidiphilum fumariolicum SolV]
Mfumv2_1089	178.999	33.4736	192.291	27.8935	153.583	13.8325	glcD	glycolate oxidase subunit, FAD-linked [Methylacidiphilum fumariolicum SolV]
Mfumv2_1090	117.769	16.8845	123.796	13.2346	73.0494	3.82687	glcE	glycolate oxidase FAD binding subunit [Methylacidiphilum fumariolicum SolV]
Mfumv2_1091	130.326	6.65087	138.637	8.12385	73.481	5.22352	glcF	glycolate oxidase iron-sulfur subunit [Methylacidiphilum fumariolicum SolV]
Mfumv2_1092	448.549	21.1222	429.922	8.29712	397.983	35.7369		Opacity protein or related surface antigen [Methylacidiphilum fumariolicum SolV]
Mfumv2_1093	68.1046	0.80879	70.2487	5.02664	28.5993	2.32027		Membrane fusion component of tripartite multidrug resistance system [Methylacidiphilum fumariolicum SolV]
Mfumv2_1094	29.1357	3.10127	39.8268	3.1119	15.8741	1.85147	tolC	Outer membrane component of tripartite multidrug resistance system [Methylacidiphilum fumariolicum SolV]
Mfumv2_1095	74.7759	4.64144	89.0665	3.75493	30.4442	2.43851	proP	Inner membrane component of tripartite multidrug resistance system [Methylacidiphilum fumariolicum SolV]
Mfumv2_1097	115.026	12.8973	119.951	10.3095	33.8456	4.64123	proP	Inner membrane component of tripartite multidrug resistance system [Methylacidiphilum fumariolicum SolV]
Mfumv2_1098	341.457	10.5827	188.47	10.9683	82.8755	10.1401		putative phosphoketolase 2 [Methylacidiphilum fumariolicum SolV]
Mfumv2_1099	52.6873	14.1462	80.4315	11.7231	14.5604	7.92133		conserved protein of unknown function [Methylacidiphilum fumariolicum SolV]
Mfumv2_1100	18.5465	5.41905	12.4984	4.94147	10.0705	10.4394		protein of unknown function [Methylacidiphilum fumariolicum SolV]
Mfumv2_1101	215.467	2.6403	210.164	9.94428	132.014	11.1328	topA	DNA topoisomerase [Methylacidiphilum fumariolicum SolV]
Mfumv2_1102	136.104	1.78221	123.374	6.5831	45.8359	5.66361	smf	Rossmann fold nucleotide-binding protein involved in DNA uptake [Methylacidiphilum fumariolicum SolV]
Mfumv2_1103	112.411	19.2603	119.659	9.37075	59.7822	1.72363	aroB	3-dehydroquinate synthase [Methylacidiphilum fumariolicum SolV]
Mfumv2_1104	172.192	17.6288	149.74	10.1446	82.1963	5.69559	dnaE	DNA polymerase III subunit alpha [Methylacidiphilum fumariolicum SolV]
Mfumv2_1105	130.132	11.3203	136.763	10.2729	59.2691	8.61477	uvrD	ATP-dependent DNA helicase UvrD/PcrA [Methylacidiphilum fumariolicum SolV]
Mfumv2_1106	299.83	10.207	232.756	17.2013	209.534	21.3544		putative lipopolysaccharide transport protein B (ABC superfamily, atp_bind) (LptB) (Modular protein) [Methylacidiphilum fumariolicum SolV]
Mfumv2_1107	285.594	16.065	284.836	11.2593	234.097	1.97936	ywfI	Predicted heme peroxidase involved in anaerobic stress response [Methylacidiphilum fumariolicum SolV]
Mfumv2_1108	283.134	28.4741	331.852	8.94538	265.607	25.3138	grxC	Glutaredoxin [Methylacidiphilum fumariolicum SolV]
Mfumv2_1109	384.069	48.0878	434.398	39.4666	321.976	20.4814	def	Peptide deformylase [Methylacidiphilum fumariolicum SolV]
Mfumv2_1110	111.057	3.76435	142.838	8.5019	79.3279	8.77488	exbD	Biopolymer transport protein ExbD/TolR [Methylacidiphilum fumariolicum SolV]
Mfumv2_1111	146.034	31.2292	149.033	13.3331	182.105	21.513	tolQ	MotA/TolQ/ExbB proton channel family protein [Methylacidiphilum fumariolicum SolV]
Mfumv2_1112	195.272	2.33137	168.902	10.2991	103.169	1.6632		conserved protein of unknown function [Methylacidiphilum fumariolicum SolV]
Mfumv2_1113	2889.78	101.228	1795.58	38.7354	1659.11	117.288		PurA family ssDNA and RNA-binding protein [Methylacidiphilum fumariolicum SolV]
Mfumv2_1114	1545.01	96.8131	1497.41	43.6093	799.763	53.0958	ispA	Geranylgeranyl pyrophosphate synthase [Methylacidiphilum fumariolicum SolV]
Mfumv2_1115	397.642	16.313	451.82	8.78324	215.3	21.5283	rnpA	Ribonuclease P protein component [Methylacidiphilum fumariolicum SolV]
Mfumv2_1116	258.584	29.4457	406.655	24.8592	132.786	16.2477		putative membrane protein insertion efficiency factor [Methylacidiphilum fumariolicum SolV]
Mfumv2_1117	190.639	14.4355	235.468	15.3968	88.7262	11.3228	yidC	Membrane protein insertase YidC [Methylacidiphilum fumariolicum SolV]
Mfumv2_1118	579.401	89.0943	598.682	73.633	116.334	13.6518	nadB	L-aspartate oxidase [Methylacidiphilum fumariolicum SolV]
Mfumv2_1119	333.207	5.9211	400.923	15.6792	302.463	33.3347		Predicted transcriptional regulator [Methylacidiphilum fumariolicum SolV]
Mfumv2_1120	124.279	5.87411	202.939	18.142	110.027	15.0785	sufI	Multicopper oxidase [Methylacidiphilum fumariolicum SolV]
Mfumv2_1121	73.7605	1.29592	78.1776	9.53785	30.6495	7.01859	cccA	Cytochrome c family protein [Methylacidiphilum fumariolicum SolV]
Mfumv2_1122	11.1953	3.57243	22.4489	5.40404	8.55108	1.1104		Cytochrome c, class I [Methylacidiphilum fumariolicum SolV]
Mfumv2_1123	7.98437	3.63517	12.2095	1.40742	10.7987	0.962205	sufI	Multicopper oxidase [Methylacidiphilum fumariolicum SolV]
Mfumv2_1124	91.9993	7.33332	107.017	11.7967	42.3737	4.95243	arnT	4-amino-4-deoxy-L-arabinose transferase or related glycosyltransferase of PMT family [Methylacidiphilum fumariolicum SolV]
Mfumv2_1127	25624.5	2044.61	21807.9	1236.08	9007.96	605.227		protein of unknown function [Methylacidiphilum fumariolicum SolV]
Mfumv2_1132	149.205	23.7838	206.339	15.2394	59.0956	10.7123		conserved protein of unknown function [Methylacidiphilum fumariolicum SolV]
Mfumv2_1133	188.597	18.9124	184.184	14.5206	83.0207	9.8012		conserved protein of unknown function [Methylacidiphilum fumariolicum SolV]
Mfumv2_1134	250.944	11.8647	185.685	17.7136	79.5897	1.51018		conserved membrane protein of unknown function [Methylacidiphilum fumariolicum SolV]
Mfumv2_1135	650.082	19.6011	548.745	25.4805	180.427	14.6101	icd	Isocitrate dehydrogenase [NADP] [Methylacidiphilum fumariolicum SolV]
Mfumv2_1136	288.618	11.627	348.664	25.0726	113.679	7.73915	iolE	Sugar phosphate isomerase/epimerase [Methylacidiphilum fumariolicum SolV]
Mfumv2_1137	275.844	27.9252	332.261	18.3085	157.767	9.06408		conserved exported protein of unknown function [Methylacidiphilum fumariolicum SolV]
Mfumv2_1138	184.371	19.7601	205.166	7.43793	67.4959	5.62313	malQ	4-alpha-glucanotransferase [Methylacidiphilum fumariolicum SolV]
Mfumv2_1139	109.371	9.82833	116.047	5.05103	51.5029	5.33049		conserved protein of unknown function [Methylacidiphilum fumariolicum SolV]
Mfumv2_1140	79.501	4.3794	100.405	10.2767	61.3327	6.08629		Helix-turn-helix transcription regulator MerD [Methylacidiphilum fumariolicum SolV]
Mfumv2_1141	173.384	5.52606	152.369	4.26228	123.655	9.06556	cbpA	Curved DNA-binding protein [Methylacidiphilum fumariolicum SolV]
Mfumv2_1142	165.876	12.7327	162.921	16.7291	94.7439	3.46032	alkA	3-methyladenine DNA glycosylase/8-oxoguanine DNA glycosylase [Methylacidiphilum fumariolicum SolV]
Mfumv2_1143	418.361	84.4956	498.515	89.3948	143.78	15.81		conserved protein of unknown function [Methylacidiphilum fumariolicum SolV]
Mfumv2_1144	56.7256	21.1869	140.914	9.98607	25.1614	3.08067		protein of unknown function [Methylacidiphilum fumariolicum SolV]
Mfumv2_1145	20.1232	7.79446	58.8423	9.69981	2.81116	1.61417		conserved protein of unknown function [Methylacidiphilum fumariolicum SolV]
Mfumv2_1146	19.2657	13.4861	33.997	8.35164	5.92641	4.30057		conserved protein of unknown function [Methylacidiphilum fumariolicum SolV]
Mfumv2_1147	27.9282	16.5878	38.3011	7.82052	13.9281	3.64901		conserved protein of unknown function [Methylacidiphilum fumariolicum SolV]
Mfumv2_1148	396.786	12.7532	479.871	18.7625	233.892	19.7494	argD	Ornithine/acetylornithine aminotransferase [Methylacidiphilum fumariolicum SolV]
Mfumv2_1149	134.614	23.2963	167.374	27.2824	64.6381	11.6309	gloB	Zn-dependent hydrolase, glyoxylase family [Methylacidiphilum fumariolicum SolV]
Mfumv2_1150	154.328	15.0925	167.556	17.9666	64.2174	6.14111	bglB	Beta-glucosidase/6-phospho-beta-glucosidase/beta-galactosidase [Methylacidiphilum fumariolicum SolV]
Mfumv2_1151	182.094	10.1712	186.941	19.1867	73.9859	8.5463	murG	UDP-N-acetylglucosamine:LPS N-acetylglucosamine transferase [Methylacidiphilum fumariolicum SolV]
Mfumv2_1152	145.103	12.9837	144.29	17.8214	43.5846	3.39113		conserved exported protein of unknown function [Methylacidiphilum fumariolicum SolV]
Mfumv2_1153	107.435	24.0463	158.336	8.49404	47.0976	5.70286		conserved protein of unknown function [Methylacidiphilum fumariolicum SolV]
Mfumv2_1154	232.429	17.5176	251.585	12.6643	83.1317	10.9285	kdsA	2-dehydro-3-deoxyphosphooctonate aldolase [Methylacidiphilum fumariolicum SolV]
Mfumv2_1155	348.497	23.9331	394.478	33.4864	120.238	5.78912	pyrG	CTP synthetase [Methylacidiphilum fumariolicum SolV]
Mfumv2_1156	256.323	29.0407	305.649	25.5402	75.076	5.42361	kdsB	3-deoxy-manno-octulosonate cytidylyltransferase [Methylacidiphilum fumariolicum SolV]
Mfumv2_1157	275.409	44.5201	350.392	36.9486	54.3916	13.8306		D,D-heptose 1,7-bisphosphate phosphatase [Methylacidiphilum fumariolicum SolV]
Mfumv2_1158	298.296	53.7815	399.935	11.4388	127.813	1.15746	rfaE	D-glycero-beta-D-manno-heptose 7-phosphate kinase [Methylacidiphilum fumariolicum SolV]
Mfumv2_1159	87.3771	10.385	105.152	6.13379	101.507	11.8123	pheA	Prephenate dehydratase [Methylacidiphilum fumariolicum SolV]
Mfumv2_1160	125.113	25.2359	142.636	12.6525	67.7822	10.0608	slp	Starvation-inducible outer membrane lipoprotein [Methylacidiphilum fumariolicum SolV]
Mfumv2_1161	309.146	3.95712	385.076	16.9001	188.782	26.613		Predicted amidohydrolase [Methylacidiphilum fumariolicum SolV]
Mfumv2_1162	184.134	11.0206	218.881	18.818	78.6751	8.71613		Peptidylarginine deiminase or related enzyme [Methylacidiphilum fumariolicum SolV]
Mfumv2_1163	192.091	22.232	225.643	17.4896	84.087	18.6008		conserved membrane protein of unknown function [Methylacidiphilum fumariolicum SolV]
Mfumv2_1164	183.614	29.6739	184.362	15.3498	39.3709	5.49682	rfaF	ADP-heptose:LPS heptosyltransferase [Methylacidiphilum fumariolicum SolV]
Mfumv2_1165	560.348	9.39638	543.912	21.9379	254.134	15.2779	nifS	Cysteine desulfurase [Methylacidiphilum fumariolicum SolV]
Mfumv2_1166	183.113	10.2259	216.528	12.6521	108.52	7.95408		Selenocysteine lyase/Cysteine desulfurase (Modular protein) [Methylacidiphilum fumariolicum SolV]
Mfumv2_1167	154.821	5.94783	234.027	16.1981	87.3897	10.4657	hisK	putative histidinol-phosphatase [Methylacidiphilum fumariolicum SolV]
Mfumv2_1168	89.4573	7.60253	131.637	2.44058	60.049	5.87238	mobA	putative molybdenum cofactor guanylyltransferase [Methylacidiphilum fumariolicum SolV]
Mfumv2_1169	183.297	17.2358	287.468	25.8522	134.764	9.37577	mobB	Molybdopterin-guanine dinucleotide biosynthesis protein [Methylacidiphilum fumariolicum SolV]
Mfumv2_1170	230.528	13.0521	302.201	14.784	113.14	14.2249	moeA	Molybdopterin biosynthesis enzyme [Methylacidiphilum fumariolicum SolV]
Mfumv2_1171	117.841	5.31732	132.014	12.3915	39.1337	3.83627		Alpha/beta superfamily hydrolase (Modular protein) [Methylacidiphilum fumariolicum SolV]
Mfumv2_1172	99.3934	6.9616	89.6242	4.35531	48.5186	2.74716		Cytochrome c family protein [Methylacidiphilum fumariolicum SolV]
Mfumv2_1173	59.1986	9.0427	67.9754	4.40308	34.408	3.93153		conserved membrane protein of unknown function [Methylacidiphilum fumariolicum SolV]
Mfumv2_1174	292.957	59.6024	265.925	24.3671	338.371	36.6665	bcp	Peroxiredoxin [Methylacidiphilum fumariolicum SolV]
Mfumv2_1175	230.226	17.3565	154.967	17.0797	128.226	10.7605		conserved exported protein of unknown function [Methylacidiphilum fumariolicum SolV]
Mfumv2_1176	147.284	14.5338	138.773	6.94324	92.2663	11.291		conserved exported protein of unknown function [Methylacidiphilum fumariolicum SolV]
Mfumv2_1177	160.258	11.3367	185.813	11.6044	123.626	10.7394	fdhD	Protein FdhD homolog [Methylacidiphilum fumariolicum SolV]
Mfumv2_1178	65.141	13.2128	57.4232	1.84345	42.8407	2.229	modA	ABC-type molybdate transport system, periplasmic component [Methylacidiphilum fumariolicum SolV]
Mfumv2_1179	54.1037	12.0521	67.8135	4.78601	21.2427	1.87991	modB	Molybdenum transport system permease protein ModB [Methylacidiphilum fumariolicum SolV]
Mfumv2_1180	94.9183	4.82334	89.2343	11.0364	46.5527	9.48908	malK	ABC-type molybdate transport system, ATPase component [Methylacidiphilum fumariolicum SolV]
Mfumv2_1181	173.76	9.54325	81.5766	11.7619	52.2722	5.2533		HAD superfamily hydrolase [Methylacidiphilum fumariolicum SolV]
Mfumv2_1182	58.6582	4.21703	70.0585	4.65336	39.3255	2.18594	proP	Permease of the major facilitator superfamily [Methylacidiphilum fumariolicum SolV]
Mfumv2_1183	2736.67	213.691	2496.07	286.473	5533.27	436.517	xoxF	methanol dehydrogenase XoxF [Methylacidiphilum fumariolicum SolV]
Mfumv2_1184	1009.64	30.9005	900.305	71.4525	923.789	134.651	xoxJ	XoxJ periplasmic substrate binding protein [Methylacidiphilum fumariolicum SolV]
Mfumv2_1185	855.576	22.7877	700.623	12.0737	448.353	73.8602	xoxGJ	Cytochrome c1 family protein involved in methanol oxydation [XoxG/XoxJ fusion] [Methylacidiphilum fumariolicum SolV]
Mfumv2_1186	1994.75	36.5937	1636.71	59.4259	1114.23	61.9112		putative pterin-4-alpha-carbinolamine dehydratase [Methylacidiphilum fumariolicum SolV]
Mfumv2_1188	50.5804	11.7061	71.547	15.6981	4.7393	1.75224		conserved protein of unknown function [Methylacidiphilum fumariolicum SolV]
Mfumv2_1189	255.938	69.4135	205.154	41.517	6.70601	2.38494		conserved protein of unknown function [Methylacidiphilum fumariolicum SolV]
Mfumv2_1191	3053.96	152.843	2242.02	108.334	1752.12	153.391	mmsB	3-hydroxyisobutyrate dehydrogenase or related beta-hydroxyacid dehydrogenase [Methylacidiphilum fumariolicum SolV]
Mfumv2_1192	666.676	34.8273	598.004	6.9788	236.838	21.0673	lpd	Dihydrolipoyl dehydrogenase [Methylacidiphilum fumariolicum SolV]
Mfumv2_1193	743.139	30.3724	656.992	25.5505	399.718	19.0261	pdhC	Dihydrolipoyllysine-residue acetyltransferase component of pyruvate dehydrogenase complex [Methylacidiphilum fumariolicum SolV]
Mfumv2_1195	98.2843	2.2702	104.749	3.94229	64.1221	3.51257	nrfG	TPR repeats containing protein [Methylacidiphilum fumariolicum SolV]
Mfumv2_1196	611.552	44.2541	641.744	8.53973	360.566	30.9955	acoB	Pyruvate/2-oxoglutarate dehydrogenase complex,beta subunit [Methylacidiphilum fumariolicum SolV]
Mfumv2_1197	850.29	37.1115	901.885	22.8695	605.209	52.949	pdhA	Pyruvate dehydrogenase E1 component subunit alpha [Methylacidiphilum fumariolicum SolV]
Mfumv2_1198	124.057	15.7011	110.716	10.7046	65.119	3.93182	gabT	4-aminobutyrate aminotransferase or related aminotransferase [Methylacidiphilum fumariolicum SolV]
Mfumv2_1199	235.286	84.6679	277.162	35.1381	69.9646	12.8676		conserved protein of unknown function [Methylacidiphilum fumariolicum SolV]
Mfumv2_1200	65.1061	4.33753	119.227	22.5835	23.6546	7.5977		protein of unknown function [Methylacidiphilum fumariolicum SolV]
Mfumv2_1201	14.697	3.89384	47.8796	7.15152	4.74534	1.81593		conserved protein of unknown function [Methylacidiphilum fumariolicum SolV]
Mfumv2_1202	37.6559	14.5249	38.2224	15.747	1.75658	0.663655		conserved protein of unknown function [Methylacidiphilum fumariolicum SolV]
Mfumv2_1203	105.27	15.2792	144.98	21.4688	28.6565	7.79952		conserved protein of unknown function [Methylacidiphilum fumariolicum SolV]
Mfumv2_1204	187.793	15.3019	245.029	48.5438	211.917	32.3221		conserved protein of unknown function [Methylacidiphilum fumariolicum SolV]
Mfumv2_1205	594.303	62.7437	572.008	54.4521	574.794	34.9799		Integral membrane protein CcmA involved in cell shape determination [Methylacidiphilum fumariolicum SolV]
Mfumv2_1206	660.125	41.2699	681.207	74.9022	605.384	47.3176		conserved protein of unknown function [Methylacidiphilum fumariolicum SolV]
Mfumv2_1207	1393.49	175.33	1198.04	63.2865	1044.65	66.4482		conserved protein of unknown function [Methylacidiphilum fumariolicum SolV]
Mfumv2_1208	882.661	75.2898	780.251	87.5981	510.62	47.3877	rpmB	50S ribosomal protein L28 [Methylacidiphilum fumariolicum SolV]
Mfumv2_1209	1244.66	132.906	1005.43	178.417	654.179	56.6277	rpsR	30S ribosomal protein S18 [Methylacidiphilum fumariolicum SolV]
Mfumv2_1210	789.284	13.7945	636.65	89.4342	529.627	56.5647	dksA	DnaK suppressor protein [Methylacidiphilum fumariolicum SolV]
Mfumv2_1211	188.871	19.1878	135.503	7.79682	59.0128	4.71621	pgi	glucosephosphate isomerase [Methylacidiphilum fumariolicum SolV]
Mfumv2_1212	5.84941	2.59081	14.1835	5.02243	0.485837	0.841495		conserved protein of unknown function [Methylacidiphilum fumariolicum SolV]
Mfumv2_1213	38.5351	6.60038	51.0884	4.4638	11.8412	1.86977		conserved protein of unknown function [Methylacidiphilum fumariolicum SolV]
Mfumv2_1214	156.753	10.4729	180.906	3.01426	93.9965	6.75466	treY	Maltooligosyl trehalose synthase [Methylacidiphilum fumariolicum SolV]
Mfumv2_1215	164.43	33.8335	254.264	37.054	101.441	13.1467		conserved protein of unknown function [Methylacidiphilum fumariolicum SolV]
Mfumv2_1216	11.3949	2.81249	212.909	47.2955	2.18229	1.36754		protein of unknown function [Methylacidiphilum fumariolicum SolV]
Mfumv2_1217	86.6419	5.98472	122.364	35.7937	23.7653	1.48123		transposase [Methylacidiphilum fumariolicum SolV]
Mfumv2_1218	302.902	11.1042	327.584	9.49332	101.901	12.9236	treZ	Malto-oligosyltrehalose trehalohydrolase [Methylacidiphilum fumariolicum SolV]
Mfumv2_1219	288.686	19.0092	305.87	8.77028	123.121	15.8092		Trehalose synthase [Methylacidiphilum fumariolicum SolV]
Mfumv2_1221	85.4376	4.8405	85.4731	4.95995	47.2135	7.17675	zraR	Transcriptional regulatory protein ZraR [Methylacidiphilum fumariolicum SolV]
Mfumv2_1222	119.136	3.89248	118.216	9.64666	37.9704	3.37661		Signal transduction histidine kinase [Methylacidiphilum fumariolicum SolV]
Mfumv2_1223	109.77	13.1651	106.961	6.10145	79.0841	14.934	glgB	1,4-alpha-glucan branching enzyme [Methylacidiphilum fumariolicum SolV]
Mfumv2_1225	66.0292	4.16326	77.5585	6.03934	57.167	0.847042	mntH	manganese/divalent cation transporter [Methylacidiphilum fumariolicum SolV]
Mfumv2_1226	118.11	14.8913	128.44	7.37638	154.232	15.0705	troR	Mn-dependent transcriptional regulator MntR [Methylacidiphilum fumariolicum SolV]
Mfumv2_1227	551.796	13.738	475.454	39.4228	251.813	23.1879	acnA	aconitate hydratase 1 [Methylacidiphilum fumariolicum SolV]
Mfumv2_1228	288.605	39.8562	319.754	23.3773	45.1997	5.91793		Alpha/beta hydrolase superfamily protein [Methylacidiphilum fumariolicum SolV]
Mfumv2_1229	72.4655	15.2938	142.423	15.7307	38.4088	5.08342	oppA	ABC-type oligopeptide transport system,periplasmic component [Methylacidiphilum fumariolicum SolV]
Mfumv2_1230	52.0434	8.78084	105.552	14.5812	88.6346	3.10975	secG	Preprotein translocase subunit SecG [Methylacidiphilum fumariolicum SolV]
Mfumv2_1231	180.031	24.9317	271.474	10.8098	240.663	29.2057	tpiA	Triosephosphate isomerase [Methylacidiphilum fumariolicum SolV]
Mfumv2_1232	253.423	5.92139	317.587	22.0343	430.071	40.3577	pgk	phosphoglycerate kinase [Methylacidiphilum fumariolicum SolV]
Mfumv2_1233	503.623	19.0311	633.816	32.9182	1040.1	59.946	gapA	glyceraldehyde-3-phosphate dehydrogenase A [Methylacidiphilum fumariolicum SolV]
Mfumv2_1234	24.5617	9.94198	44.2125	3.07865	49.5425	7.35528	msrA	Methionine sulfoxide reductase with associated domain [Methylacidiphilum fumariolicum SolV]
Mfumv2_1235	34.6432	3.38177	69.6149	10.9743	44.1101	2.0615		conserved protein of unknown function [Methylacidiphilum fumariolicum SolV]
Mfumv2_1236	147.679	1.43814	192.453	19.3136	129.57	15.1646	cutA	Periplasmic divalent cation tolerance protein cutA [Methylacidiphilum fumariolicum SolV]
Mfumv2_1237	124.085	49.2911	164.787	34.724	12.1489	2.21062		conserved protein of unknown function [Methylacidiphilum fumariolicum SolV]
Mfumv2_1238	629.646	81.1198	685.862	67.5051	215.304	29.1425	mnmA	tRNA-specific 2-thiouridylase MnmA 2 [Methylacidiphilum fumariolicum SolV]
Mfumv2_1239	488.242	4.49852	510.317	40.4656	427.984	29.9916	clpX	ATPase and specificity subunit of ClpX-ClpP ATP-dependent serine protease [Methylacidiphilum fumariolicum SolV]
Mfumv2_1240	569.311	20.4058	559.661	20.0506	520.346	63.2649	clpP	ATP-dependent Clp protease proteolytic subunit (Endopeptidase Clp) (Caseinolytic protease) (Protease Ti) (Heat shock protein F21.5) [Methylacidiphilum fumariolicum SolV]
Mfumv2_1241	391.622	24.7251	367.835	25.7912	264.538	34.4139	tig	Trigger factor [Methylacidiphilum fumariolicum SolV]
Mfumv2_1242	853.578	52.6772	720.317	94.1734	438.197	57.5359		conserved protein of unknown function [Methylacidiphilum fumariolicum SolV]
Mfumv2_1243	934.501	7.72583	710.699	48.5229	161.808	14.6793	trxB	Thioredoxin reductase [Methylacidiphilum fumariolicum SolV]
Mfumv2_1244	1116.48	68.4522	1181.47	82.0949	70.4362	2.43582		conserved protein of unknown function [Methylacidiphilum fumariolicum SolV]
Mfumv2_1245	1161.17	28.4866	1008.13	65.9959	55.47	2.25757	sucC	succinyl-CoA synthetase, beta subunit [Methylacidiphilum fumariolicum SolV]
Mfumv2_1246	3581.59	133.939	2550.35	146.146	137.674	6.98454	sucD	succinyl-CoA synthetase, NAD(P)-binding, alpha subunit [Methylacidiphilum fumariolicum SolV]
Mfumv2_1247	914.499	92.2155	911.903	69.5121	313.579	16.5405	aroA	3-phosphoshikimate 1-carboxyvinyltransferase [Methylacidiphilum fumariolicum SolV]
Mfumv2_1248	686.039	63.396	694.421	94.4776	529.082	56.2146		conserved protein of unknown function [Methylacidiphilum fumariolicum SolV]
Mfumv2_1249	712.054	41.704	787.427	93.6553	391.318	56.2454		conserved protein of unknown function [Methylacidiphilum fumariolicum SolV]
Mfumv2_1250	93.2072	20.9273	145.103	20.895	17.5654	7.41279		conserved protein of unknown function [Methylacidiphilum fumariolicum SolV]
Mfumv2_1251	18.8201	9.25512	48.0808	12.754	15.1901	1.73279		conserved protein of unknown function [Methylacidiphilum fumariolicum SolV]
Mfumv2_1252	51.4504	11.7878	92.5924	12.1605	61.6578	4.43304	plsC	1-acyl-sn-glycerol-3-phosphate acyltransferase [Methylacidiphilum fumariolicum SolV]
Mfumv2_1253	646.789	19.6968	1048.99	70.0166	405.828	4.97309	feoA	Fe2+ transport system protein A [Methylacidiphilum fumariolicum SolV]
Mfumv2_1254	0	0	0	0	0	0		protein of unknown function [Methylacidiphilum fumariolicum SolV]
Mfumv2_1255	293.57	33.3901	325.499	10.5219	144.055	8.52146	feoB	Ferrous iron transport protein B [Methylacidiphilum fumariolicum SolV]
Mfumv2_1256	3073.64	102.317	2572.43	150.736	1222.82	142.104	rpsA	30S ribosomal protein S1 [Methylacidiphilum fumariolicum SolV]
Mfumv2_1257	299.793	83.7825	286.923	45.916	943.515	78.39		conserved protein of unknown function [Methylacidiphilum fumariolicum SolV]
Mfumv2_1258	104.493	41.9031	103.171	18.9182	554.239	79.4604		conserved protein of unknown function [Methylacidiphilum fumariolicum SolV]
Mfumv2_1259	129.598	14.8895	120.682	10.5567	617.521	91.9222	cyoA	Heme/copper-type cytochrome oxidase, subunit 2 [Methylacidiphilum fumariolicum SolV]
Mfumv2_1260	88.8676	5.88257	102.031	10.2539	458.043	45.1352	cbaA	Cytochrome c oxidase subunit 1 [Methylacidiphilum fumariolicum SolV]
Mfumv2_1261	157.543	5.43463	167.267	32.8421	184.635	44.5657		conserved protein of unknown function [Methylacidiphilum fumariolicum SolV]
Mfumv2_1262	145.421	8.47083	191.069	21.8387	192.905	26.7862		conserved exported protein of unknown function [Methylacidiphilum fumariolicum SolV]
Mfumv2_1263	2.97987	1.64358	4.33131	2.1734	1.89294	1.82536		protein of unknown function [Methylacidiphilum fumariolicum SolV]
Mfumv2_1264	2.68665	2.87884	10.867	3.33825	2.77615	0.825707		conserved protein of unknown function [Methylacidiphilum fumariolicum SolV]
Mfumv2_1265	6.91758	2.09878	15.8755	2.70171	1.03656	0.943877		conserved protein of unknown function [Methylacidiphilum fumariolicum SolV]
Mfumv2_1266	19.0756	2.68781	50.9165	9.13083	19.64	9.52864		conserved protein of unknown function [Methylacidiphilum fumariolicum SolV]
Mfumv2_1267	405.349	44.4771	387.281	43.4333	229.819	27.4273		protein of unknown function [Methylacidiphilum fumariolicum SolV]
Mfumv2_1268	138.712	6.93888	116.852	12.3498	65.3731	1.56566		putative ROK family protein [Methylacidiphilum fumariolicum SolV]
Mfumv2_1269	66.2382	17.3559	92.5057	13.6288	82.3182	26.9286		conserved exported protein of unknown function [Methylacidiphilum fumariolicum SolV]
Mfumv2_1270	83.726	18.7971	84.9593	11.0881	154.997	14.0139		L-sorbosone dehydrogenase [Methylacidiphilum fumariolicum SolV]
Mfumv2_1271	146.34	14.5741	152.708	23.9524	210.16	24.9249		conserved protein of unknown function [Methylacidiphilum fumariolicum SolV]
Mfumv2_1272	116.903	18.6412	130.78	13.312	156.964	7.36775	sseA	Rhodanese-related sulfurtransferase [Methylacidiphilum fumariolicum SolV]
Mfumv2_1273	280.654	23.7639	262.567	30.9926	478.233	30.7856		conserved exported protein of unknown function [Methylacidiphilum fumariolicum SolV]
Mfumv2_1274	1124.47	160.179	773.514	70.2522	1089.23	71.1113		conserved protein of unknown function [Methylacidiphilum fumariolicum SolV]
Mfumv2_1275	341.811	48.219	157.43	31.8417	83.3347	9.2235	amtB	Ammonia channel [Methylacidiphilum fumariolicum SolV]
Mfumv2_1276	426.654	26.256	396.144	44.6204	218.503	15.5246		Ribonucleoside-diphosphate reductase (fragment) [Methylacidiphilum fumariolicum SolV]
Mfumv2_1277	150.839	17.2786	139.217	6.07752	75.3576	1.23219		ribonucleoside diphosphate reductase, alpha subunit (fragment) [Methylacidiphilum fumariolicum SolV]
Mfumv2_1278	273.557	33.2022	264.666	45.2576	281.398	35.5534		conserved protein of unknown function [Methylacidiphilum fumariolicum SolV]
Mfumv2_1279	601.286	54.7563	460.897	45.2609	690.717	57.7121		Hemoglobin-like flavoprotein fused to Roadblock/LC7 domain [Methylacidiphilum fumariolicum SolV]
Mfumv2_1280	51.752	7.27668	37.1773	6.10634	16.1667	1.33779		Ammonium transporter (fragment) [Methylacidiphilum fumariolicum SolV]
Mfumv2_1281	290.852	15.8918	264.218	17.4467	214.028	15.4812	nrdA	Ribonucleoside-diphosphate reductase subunit alpha [Methylacidiphilum fumariolicum SolV]
Mfumv2_1282	274.508	11.0775	258.128	9.06468	219.599	14.7327	nrdB	Ribonucleoside-diphosphate reductase subunit beta [Methylacidiphilum fumariolicum SolV]
Mfumv2_1283	383.01	9.63985	350.824	19.1487	196.024	11.6361	lysA	Diaminopimelate decarboxylase [Methylacidiphilum fumariolicum SolV]
Mfumv2_1284	352.67	28.0661	324.551	14.0223	185.451	38.0921	pncA	Amidase [Methylacidiphilum fumariolicum SolV]
Mfumv2_1285	325.195	7.84651	355.008	24.6577	199.235	21.027	glnK	Nitrogen regulatory protein PII [Methylacidiphilum fumariolicum SolV]
Mfumv2_1286	344.185	9.61406	374.028	25.1995	142.707	2.17112		conserved protein of unknown function [Methylacidiphilum fumariolicum SolV]
Mfumv2_1287	173.921	19.4807	212.085	3.39946	75.1079	3.61763	rbsK	Sugar kinase, ribokinase family [Methylacidiphilum fumariolicum SolV]
Mfumv2_1288	320.728	73.2276	299.145	35.6417	490.007	65.2035		conserved protein of unknown function [Methylacidiphilum fumariolicum SolV]
Mfumv2_1289	98.5511	3.24849	167.823	7.81835	353.541	36.9353	osmC	Organic hydroperoxide reductase [Methylacidiphilum fumariolicum SolV]
Mfumv2_1290	183.001	15.2435	197.873	28.1768	75.7992	6.22906	rlpA	Lipoprotein [Methylacidiphilum fumariolicum SolV]
Mfumv2_1291	138.988	14.0524	156.587	13.0927	61.0625	7.56877	smtA	SAM-dependent methyltransferase [Methylacidiphilum fumariolicum SolV]
Mfumv2_1292	61.7632	4.92837	86.7352	3.52752	102.707	8.52552	hmp	Hemoglobin-like flavoprotein fused to Roadblock/LC7 domain [Methylacidiphilum fumariolicum SolV]
Mfumv2_1293	30.7284	4.11435	33.9746	3.21519	18.4697	1.1796	cirA	Outer membrane receptor protein, mostly Fe transport [Methylacidiphilum fumariolicum SolV]
Mfumv2_1294	17.1014	1.61968	23.5923	1.13195	11.7545	0.259644	nasA	Nitrate transporter [Methylacidiphilum fumariolicum SolV]
Mfumv2_1295	17.5281	3.26978	15.152	5.82887	12.7825	2.04767	nirD	Ferredoxin subunit of nitrite reductase [Methylacidiphilum fumariolicum SolV]
Mfumv2_1296	16.3712	2.04374	16.8344	1.07583	6.16343	0.802035	nasD	Nitrite reductase [NAD(P)H] [Methylacidiphilum fumariolicum SolV]
Mfumv2_1297	12.9314	2.63268	18.2096	2.32608	6.16905	0.267771	nasC	Assimilatory nitrate reductase catalytic subunit [Methylacidiphilum fumariolicum SolV]
Mfumv2_1299	44.4738	6.80026	24.542	4.49271	7.68238	1.77186	tauA	Nitrate ABC transporter, nitrate-binding protein [Methylacidiphilum fumariolicum SolV]
Mfumv2_1300	64.4377	5.80808	57.6022	11.286	45.4658	6.73236	lysR	RuBisCO operon transcriptional regulator CbbR [Methylacidiphilum fumariolicum SolV]
Mfumv2_1301	393.164	46.2504	341.239	36.0012	202.445	27.8636		(2R)-phospho-3-sulfolactate synthase [Methylacidiphilum fumariolicum SolV]
Mfumv2_1302	146.402	3.59552	172.53	14.5597	119.928	15.1426		conserved exported protein of unknown function [Methylacidiphilum fumariolicum SolV]
Mfumv2_1303	232.225	15.6649	256.757	20.6368	235.914	14.2808		conserved exported protein of unknown function [Methylacidiphilum fumariolicum SolV]
Mfumv2_1305	190.828	34.8471	135.123	22.4592	75.9695	15.5506	tonB	Periplasmic protein TonB [Methylacidiphilum fumariolicum SolV]
Mfumv2_1306	195.267	10.8119	181.108	11.7206	122.578	8.55057		Glycosyl hydrolase, family 57 [Methylacidiphilum fumariolicum SolV]
Mfumv2_1307	70.5145	12.8709	87.9744	7.19792	28.2953	3.59483		conserved exported protein of unknown function [Methylacidiphilum fumariolicum SolV]
Mfumv2_1310	205.009	23.0429	156.236	2.59851	197.135	31.1637	smtA	SAM-dependent methyltransferase [Methylacidiphilum fumariolicum SolV]
Mfumv2_1311	148.261	36.282	134.744	16.1365	60.4323	7.56143		protein of unknown function [Methylacidiphilum fumariolicum SolV]
Mfumv2_1312	5.61868	5.85767	5.41405	2.9097	2.10048	2.16665		conserved protein of unknown function [Methylacidiphilum fumariolicum SolV]
Mfumv2_1313	46.1285	13.3128	71.6592	8.55133	17.6725	6.72401		protein of unknown function [Methylacidiphilum fumariolicum SolV]
Mfumv2_1314	13.0563	3.1287	16.7669	6.70561	3.03577	2.45238		conserved exported protein of unknown function [Methylacidiphilum fumariolicum SolV]
Mfumv2_1315	14.413	1.75083	23.5532	7.55806	6.83215	5.13115		conserved protein of unknown function [Methylacidiphilum fumariolicum SolV]
Mfumv2_1316	89.307	2.33173	99.7727	3.67843	83.8631	4.56654	upp	Uracil phosphoribosyltransferase [Methylacidiphilum fumariolicum SolV]
Mfumv2_1317	201.417	16.0809	156.021	16.1106	221.366	12.3114	hemB	Delta-aminolevulinic acid dehydratase [Methylacidiphilum fumariolicum SolV]
Mfumv2_1318	193.991	13.6051	144.844	4.79339	131.428	12.42	glnE	Glutamine synthetase adenylyltransferase [Methylacidiphilum fumariolicum SolV]
Mfumv2_1319	134.123	4.60863	149.075	10.1617	44.2484	4.29015	rnc	Ribonuclease 3 [Methylacidiphilum fumariolicum SolV]
Mfumv2_1320	157.079	10.4718	157.82	3.94122	62.4605	6.04481	xerD	Tyrosine recombinase XerC [Methylacidiphilum fumariolicum SolV]
Mfumv2_1321	151.837	12.8904	153.905	7.63062	62.3612	4.81147	gcd	Nucleoside-diphosphate-sugar pyrophosphorylase [Methylacidiphilum fumariolicum SolV]
Mfumv2_1322	78.8408	6.3157	69.0831	5.88166	26.6051	4.37924		Non-canonical purine NTP pyrophosphatase [Methylacidiphilum fumariolicum SolV]
Mfumv2_1323	59.7482	17.6736	54.4455	6.06846	11.7466	1.91465		conserved protein of unknown function [Methylacidiphilum fumariolicum SolV]
Mfumv2_1324	6.10715	6.81498	26.9926	2.90777	17.3722	1.42616		conserved protein of unknown function [Methylacidiphilum fumariolicum SolV]
Mfumv2_1325	130.503	11.7494	141.571	10.6036	57.5036	16.4311		protein of unknown function [Methylacidiphilum fumariolicum SolV]
Mfumv2_1326	12.5394	10.0088	13.3321	6.25568	3.60178	2.19531		conserved protein of unknown function [Methylacidiphilum fumariolicum SolV]
Mfumv2_1327	3.78159	1.05207	10.9441	4.83243	1.34431	1.38665		conserved protein of unknown function [Methylacidiphilum fumariolicum SolV]
Mfumv2_1328	4.51586	0.636298	5.23366	1.72857	0	0		conserved protein of unknown function [Methylacidiphilum fumariolicum SolV]
Mfumv2_1329	0.888922	1.53966	0.844	0.974577	0	0		conserved protein of unknown function [Methylacidiphilum fumariolicum SolV]
Mfumv2_1330	1.11325	1.92821	6.68636	3.42575	1.54	1.71205		protein of unknown function [Methylacidiphilum fumariolicum SolV]
Mfumv2_1331	349.373	7.78378	158.118	16.4906	124.473	17.7822	tal	Transaldolase [Methylacidiphilum fumariolicum SolV]
Mfumv2_1332	447.63	21.7992	322.71	14.0222	423.546	44.0548		Zn-ribbon protein, possibly nucleic acid-binding [Methylacidiphilum fumariolicum SolV]
Mfumv2_1333	1530.56	44.1623	1199.47	73.1224	1277.47	182.121	rpoZ	DNA-directed RNA polymerase, subunit K/omega [Methylacidiphilum fumariolicum SolV]
Mfumv2_1334	1560.63	77.1704	1204.11	58.7953	1060.71	84.047	smpB	SsrA-binding protein [Methylacidiphilum fumariolicum SolV]
Mfumv2_1335	156.698	37.3658	164.042	17.9234	14.6219	4.24306		conserved exported protein of unknown function [Methylacidiphilum fumariolicum SolV]
Mfumv2_1336	89.468	29.7609	163.445	30.618	33.2071	5.99157		conserved protein of unknown function [Methylacidiphilum fumariolicum SolV]
Mfumv2_1337	6.26255	0.882413	11.611	3.52186	3.5347	1.58298		protein of unknown function [Methylacidiphilum fumariolicum SolV]
Mfumv2_1338	2.02346	1.77869	4.26493	1.51932	0.797965	0.715676		protein of unknown function [Methylacidiphilum fumariolicum SolV]
Mfumv2_1339	32.8947	10.8611	63.8538	12.5598	22.0413	5.13468		conserved protein of unknown function [Methylacidiphilum fumariolicum SolV]
Mfumv2_1340	207.493	5.10064	179.724	10.806	130.152	14.9189	purH	Bifunctional purine biosynthesis protein PurH [Includes: Phosphoribosylaminoimidazolecarboxamide formyltransferase ; IMP cyclohydrolase] [Methylacidiphilum fumariolicum SolV]
Mfumv2_1341	424.33	49.0817	311.663	11.3833	266.189	37.8114		Metal-dependent phosphoesterase (PHP family) [Methylacidiphilum fumariolicum SolV]
Mfumv2_1342	218.321	39.7621	307.727	12.6434	105.659	9.27514	ubiE	Demethylmenaquinone methyltransferase [Methylacidiphilum fumariolicum SolV]
Mfumv2_1343	377.456	28.8186	378.55	27.6494	262.699	6.07006		conserved protein of unknown function [Methylacidiphilum fumariolicum SolV]
Mfumv2_1344	582.727	31.8149	644.397	43.5526	558.824	37.905	sufE	Cysteine desulfurase SufE subunit [Methylacidiphilum fumariolicum SolV]
Mfumv2_1345	1077.41	67.5391	949.559	50.0214	913.017	86.3353	sseA	putative thiosulfate sulfurtransferase SseA [Methylacidiphilum fumariolicum SolV]
Mfumv2_1346	289.582	20.0489	279.961	11.163	240.1	26.505	bioB	Biotin synthase [Methylacidiphilum fumariolicum SolV]
Mfumv2_1347	1.75612	3.04169	3.00924	2.47205	1.531	0.363557		protein of unknown function [Methylacidiphilum fumariolicum SolV]
Mfumv2_1348	80.2462	8.06764	81.0693	3.74905	39.5242	3.05524		Signal transduction histidine kinase [Methylacidiphilum fumariolicum SolV]
Mfumv2_1349	83.6073	5.22074	92.2991	2.07498	42.1078	5.1513	atoC	DNA-binding response regulator, NtrC family (Contains REC, AAA-type ATPase, and DNA-binding Fis domains) [Methylacidiphilum fumariolicum SolV]
Mfumv2_1350	131.27	27.9435	175.149	32.6271	47.294	2.19367		conserved protein of unknown function [Methylacidiphilum fumariolicum SolV]
Mfumv2_1351	815.135	24.6922	755.722	59.3792	711.642	59.1561	trxA	Thioredoxin [Methylacidiphilum fumariolicum SolV]
Mfumv2_1352	581.063	9.65989	531.088	22.9082	366.452	31.3285		conserved protein of unknown function [Methylacidiphilum fumariolicum SolV]
Mfumv2_1353	270.262	22.3067	258.53	31.9687	99.0337	10.0617	ftsH	ATP-dependent zinc metalloprotease FtsH 1 [Methylacidiphilum fumariolicum SolV]
Mfumv2_1354	261.591	56.2418	316.814	28.4597	65.6773	9.3286		Uracil-DNA glycosylase [Methylacidiphilum fumariolicum SolV]
Mfumv2_1355	578.939	19.556	844.987	24.6574	397.109	34.2859	rluD	Ribosomal large subunit pseudouridine synthase D [Methylacidiphilum fumariolicum SolV]
Mfumv2_1357	4882.71	280.991	4836.76	72.3132	3058.76	134.22	gloB	Zn-dependent hydrolase, glyoxylase family [Methylacidiphilum fumariolicum SolV]
Mfumv2_1358	152.043	20.4465	154.433	12.0354	115.669	8.9678	bioD	ATP-dependent dethiobiotin synthetase BioD [Methylacidiphilum fumariolicum SolV]
Mfumv2_1359	371.808	21.5401	260.522	21.8131	198.673	11.6347		conserved protein of unknown function [Methylacidiphilum fumariolicum SolV]
Mfumv2_1360	100.397	1.87257	110.011	14.2627	96.9182	16.5047	pdxH	Pyridoxine/pyridoxamine 5'-phosphate oxidase [Methylacidiphilum fumariolicum SolV]
Mfumv2_1361	1571.36	144.85	1244.92	67.2729	1298.24	46.3659	cycA	Cytochrome c-552 [Methylacidiphilum fumariolicum SolV]
Mfumv2_1364	234.52	35.9484	270.461	38.1989	23.3697	7.85389		conserved protein of unknown function [Methylacidiphilum fumariolicum SolV]
Mfumv2_1365	273.594	48.2303	342.317	53.8554	24.7536	2.76437		conserved protein of unknown function [Methylacidiphilum fumariolicum SolV]
Mfumv2_1366	1.07892	1.03305	35.4285	10.4016	0.549478	0.159145		conserved protein of unknown function [Methylacidiphilum fumariolicum SolV]
Mfumv2_1367	0	0	0	0	0	0		protein of unknown function [Methylacidiphilum fumariolicum SolV]
Mfumv2_1368	38.3922	10.1108	49.2534	7.27538	19.3839	3.3279		transposase [Methylacidiphilum fumariolicum SolV]
Mfumv2_1369	64.4674	19.5386	97.5325	9.87758	21.8954	2.6176		conserved exported protein of unknown function [Methylacidiphilum fumariolicum SolV]
Mfumv2_1370	28.047	2.95791	29.9585	4.01813	16.8449	1.89685		conserved exported protein of unknown function [Methylacidiphilum fumariolicum SolV]
Mfumv2_1371	14.3053	5.63731	20.3149	2.86164	11.7307	0.811944		conserved protein of unknown function [Methylacidiphilum fumariolicum SolV]
Mfumv2_1372	14.9778	5.75111	22.4452	2.78645	14.1339	1.6929		conserved exported protein of unknown function [Methylacidiphilum fumariolicum SolV]
Mfumv2_1373	15.8584	8.51056	30.8306	11.8105	10.3807	2.13972		conserved protein of unknown function [Methylacidiphilum fumariolicum SolV]
Mfumv2_1374	34.5281	0.847062	36.4618	8.08373	15.7973	1.96519		conserved protein of unknown function [Methylacidiphilum fumariolicum SolV]
Mfumv2_1375	73.0623	13.7011	73.4716	10.5243	27.9028	5.71536		conserved membrane protein of unknown function [Methylacidiphilum fumariolicum SolV]
Mfumv2_1376	65.0395	19.3225	65.6951	15.7398	35.9582	2.13465		conserved membrane protein of unknown function [Methylacidiphilum fumariolicum SolV]
Mfumv2_1377	77.7704	11.5848	122.966	14.1485	89.444	18.7315		conserved protein of unknown function [Methylacidiphilum fumariolicum SolV]
Mfumv2_1378	57.6073	8.77902	56.7474	7.26765	45.4806	1.09758	rpoD	DNA-directed RNA polymerase, sigma subunit (Sigma70/sigma32) [Methylacidiphilum fumariolicum SolV]
Mfumv2_1379	7.45585	0.931356	10.3506	3.68084	8.88376	2.32809		conserved protein of unknown function [Methylacidiphilum fumariolicum SolV]
Mfumv2_1380	0	0	1.78472	2.0707	3.69538	0.457481		conserved protein of unknown function [Methylacidiphilum fumariolicum SolV]
Mfumv2_1381	27.6431	4.97412	25.474	3.23807	19.6136	4.16135	mxoR	ATPase family associated with various cellular activities (AAA) pfam07728 [Methylacidiphilum fumariolicum SolV]
Mfumv2_1382	17.8799	2.37387	29.1921	3.71184	12.8483	0.551115		conserved protein of unknown function [Methylacidiphilum fumariolicum SolV]
Mfumv2_1383	37.4447	1.9771	36.4192	6.77203	26.2489	2.33894		conserved protein of unknown function [Methylacidiphilum fumariolicum SolV]
Mfumv2_1384	2.0648	2.51658	2.08457	0.805964	0	0		conserved protein of unknown function [Methylacidiphilum fumariolicum SolV]
Mfumv2_1386	34.9965	3.13631	41.9476	4.56359	32.2642	3.30053		conserved exported protein of unknown function [Methylacidiphilum fumariolicum SolV]
Mfumv2_1387	27.3213	7.47395	39.5369	4.9006	23.9678	6.07712		conserved protein of unknown function [Methylacidiphilum fumariolicum SolV]
Mfumv2_1388	21.7435	4.52845	18.6608	5.01129	5.73641	3.44786		conserved exported protein of unknown function [Methylacidiphilum fumariolicum SolV]
Mfumv2_1389	10.9229	4.94852	15.9913	3.3381	10.6805	2.09404		conserved membrane protein of unknown function [Methylacidiphilum fumariolicum SolV]
Mfumv2_1390	15.0193	3.86344	21.066	2.04194	9.45583	1.86771	virD	Type IV secretory pathway, VirD4 component [Methylacidiphilum fumariolicum SolV]
Mfumv2_1391	8.7991	3.14974	14.8047	2.10449	8.11191	2.47879		conserved protein of unknown function [Methylacidiphilum fumariolicum SolV]
Mfumv2_1392	57.463	11.1704	87.7469	24.3744	44.8033	2.20498		protein of unknown function [Methylacidiphilum fumariolicum SolV]
Mfumv2_1393	63.1563	9.79387	82.999	10.1391	40.5054	7.02468		conserved protein of unknown function [Methylacidiphilum fumariolicum SolV]
Mfumv2_1394	65.4346	12.0715	96.8104	10.5824	46.2994	5.67692		conserved protein of unknown function [Methylacidiphilum fumariolicum SolV]
Mfumv2_1395	60.7055	4.15119	76.462	8.93915	54.3245	4.54118		conserved protein of unknown function [Methylacidiphilum fumariolicum SolV]
Mfumv2_1396	23.9035	1.32551	36.4007	6.77095	18.3173	1.62133		conserved protein of unknown function [Methylacidiphilum fumariolicum SolV]
Mfumv2_1397	8.82068	0.537406	14.8657	1.77813	10.5001	0.881547	pulE	Type II secretory pathway, ATPase PulE/Tfp pilus assembly pathway, ATPase PilB [Methylacidiphilum fumariolicum SolV]
Mfumv2_1398	2.41303	2.81136	3.76998	1.18315	1.85872	0.471266		conserved protein of unknown function [Methylacidiphilum fumariolicum SolV]
Mfumv2_1399	7.28054	1.73719	7.82185	2.02083	4.51287	1.16206		conserved exported protein of unknown function [Methylacidiphilum fumariolicum SolV]
Mfumv2_1400	9.78117	2.03167	13.812	2.91829	8.96025	0.296792	virB	Type IV secretory pathway, VirB10 component [Methylacidiphilum fumariolicum SolV]
Mfumv2_1401	17.3695	1.21976	16.2653	3.48009	7.57525	1.1836		conserved protein of unknown function [Methylacidiphilum fumariolicum SolV]
Mfumv2_1402	48.8691	7.33876	45.7772	4.22063	26.6758	3.65234	spo0J	Chromosome (Plasmid) partitioning protein,ParB/Spo0J, contains ParB-like nuclease domain [Methylacidiphilum fumariolicum SolV]
Mfumv2_1403	14.0488	4.72679	17.6498	2.86822	11.325	1.54206		DNA-directed RNA polymerase, sigma subunit (Sigma70/sigma32) [Methylacidiphilum fumariolicum SolV]
Mfumv2_1404	59.9366	17.7635	75.9269	13.4964	23.4804	0.940128		conserved membrane protein of unknown function [Methylacidiphilum fumariolicum SolV]
Mfumv2_1405	71.0543	12.7162	87.6081	8.90155	47.2137	7.04051		conserved exported protein of unknown function [Methylacidiphilum fumariolicum SolV]
Mfumv2_1406	40.3645	6.66465	53.1209	2.90743	28.9475	4.97853		conserved exported protein of unknown function [Methylacidiphilum fumariolicum SolV]
Mfumv2_1407	26.2964	6.32069	29.0644	11.3888	10.8145	1.17893		conserved membrane protein of unknown function [Methylacidiphilum fumariolicum SolV]
Mfumv2_1409	14.2485	7.82106	20.1002	6.84748	10.9028	4.4981		conserved membrane protein of unknown function [Methylacidiphilum fumariolicum SolV]
Mfumv2_1410	9.61275	0.488094	13.6903	4.82872	7.48763	1.21651		conserved protein of unknown function [Methylacidiphilum fumariolicum SolV]
Mfumv2_1411	35.3299	4.0901	36.8553	3.13137	19.8633	3.45455	virB	Type IV secretory pathway, VirB4 component [Methylacidiphilum fumariolicum SolV]
Mfumv2_1412	30.8555	3.59329	29.6376	2.80743	13.7466	1.27905		conserved exported protein of unknown function [Methylacidiphilum fumariolicum SolV]
Mfumv2_1413	58.4068	6.49393	59.4372	6.34173	21.4326	5.51667	ompA	Outer membrane protein or related peptidoglycan-associated (Lipo)protein [Methylacidiphilum fumariolicum SolV]
Mfumv2_1415	161.537	44.5396	221.072	44.545	47.7834	4.41892		SAM-dependent methyltransferase (Modular protein) [Methylacidiphilum fumariolicum SolV]
Mfumv2_1416	967.269	64.5489	781.629	17.2589	653.256	46.1417		conserved exported protein of unknown function [Methylacidiphilum fumariolicum SolV]
Mfumv2_1417	176.777	3.14366	184.21	11.7745	115.445	8.23843	lpd	Dihydrolipoyl dehydrogenase [Methylacidiphilum fumariolicum SolV]
Mfumv2_1418	4.5759	7.92568	3.81091	5.94615	1.86995	1.85767		conserved protein of unknown function [Methylacidiphilum fumariolicum SolV]
Mfumv2_1419	1372.99	57.8503	875.821	99.369	768.871	62.4771	glnB	regulatory protein P-II for glutamine synthetase [Methylacidiphilum fumariolicum SolV]
Mfumv2_1420	928.361	65.7767	752.809	72.4496	650.219	68.0502	glnA	glutamine synthetase [Methylacidiphilum fumariolicum SolV]
Mfumv2_1423	110.393	17.9891	160.956	16.9724	71.1039	9.54563	rfaG	Glycosyltransferase [Methylacidiphilum fumariolicum SolV]
Mfumv2_1424	109.272	19.0149	112.927	19.8468	22.5365	1.6306	pgpB	Membrane-associated phospholipid phosphatase [Methylacidiphilum fumariolicum SolV]
Mfumv2_1425	198.814	8.9162	230.398	14.6581	95.8338	18.6936	nifS	Cysteine sulfinate desulfinase/cysteine desulfurase or related enzyme [Methylacidiphilum fumariolicum SolV]
Mfumv2_1426	311.352	22.2319	262.676	14.7661	212.835	21.5459		conserved membrane protein of unknown function [Methylacidiphilum fumariolicum SolV]
Mfumv2_1427	783.995	21.0554	626.622	66.2286	304.184	25.3145		conserved protein of unknown function [Methylacidiphilum fumariolicum SolV]
Mfumv2_1428	282.881	32.7749	198.408	11.8162	213.306	28.9126	nrdR	Transcriptional repressor NrdR [Methylacidiphilum fumariolicum SolV]
Mfumv2_1429	167.205	10.1565	167.521	7.22441	182.905	30.3064		Predicted metal-binding, possibly nucleic acid-binding protein [Methylacidiphilum fumariolicum SolV]
Mfumv2_1430	684.402	60.832	658.605	40.9998	385.347	29.7643	plsX	Phosphate acyltransferase [Methylacidiphilum fumariolicum SolV]
Mfumv2_1431	360.431	25.2656	338.217	34.1839	169.177	27.3247	fabH	3-oxoacyl-[acyl-carrier-protein] synthase III [Methylacidiphilum fumariolicum SolV]
Mfumv2_1432	122.674	5.1825	144.047	12.2814	58.0658	3.72636	frvX	Cellulase M or related protein [Methylacidiphilum fumariolicum SolV]
Mfumv2_1433	383.519	23.4497	351.825	26.2801	237.725	19.5175	purF	Amidophosphoribosyltransferase [Methylacidiphilum fumariolicum SolV]
Mfumv2_1434	243.594	16.563	232.495	11.2034	125.855	3.87995	purM	Phosphoribosylformylglycinamidine cyclo-ligase [Methylacidiphilum fumariolicum SolV]
Mfumv2_1435	36.4887	6.77569	64.087	12.0835	4.28996	2.92631		protein of unknown function [Methylacidiphilum fumariolicum SolV]
Mfumv2_1436	30.5497	12.7873	42.1567	20.8253	14.1634	7.22328		conserved protein of unknown function [Methylacidiphilum fumariolicum SolV]
Mfumv2_1437	52.2681	26.9082	94.265	7.02049	24.8201	2.67449		conserved protein of unknown function [Methylacidiphilum fumariolicum SolV]
Mfumv2_1438	3.5812	3.83437	5.66905	5.15435	0.900671	0.804483		conserved protein of unknown function [Methylacidiphilum fumariolicum SolV]
Mfumv2_1439	7.71469	4.6423	15.6193	9.94433	0	0		conserved protein of unknown function [Methylacidiphilum fumariolicum SolV]
Mfumv2_1440	0	0	2.55687	3.25911	0.673022	1.16571		conserved protein of unknown function [Methylacidiphilum fumariolicum SolV]
Mfumv2_1441	6.48424	2.39554	4.64448	3.46104	0.77208	0.668739		protein of unknown function [Methylacidiphilum fumariolicum SolV]
Mfumv2_1442	0	0	0	0	0	0		tmRNA Mfumv2_1442 is a pseudogene) [Methylacidiphilum fumariolicum SolV]
Mfumv2_1443	0.941542	1.6308	0.420365	0.84073	0	0		tmRNA Mfumv2_1443 is a pseudogene) [Methylacidiphilum fumariolicum SolV]
Mfumv2_1444	13.5713	2.64379	16.6083	9.23867	7.07924	1.11828		protein of unknown function [Methylacidiphilum fumariolicum SolV]
Mfumv2_1445	17.8809	7.91654	18.5859	5.52055	6.66061	1.22791		conserved protein of unknown function [Methylacidiphilum fumariolicum SolV]
Mfumv2_1446	11.7913	3.57747	7.28716	6.344	0.524573	0.908587		protein of unknown function [Methylacidiphilum fumariolicum SolV]
Mfumv2_1447	5.02374	4.71437	7.38006	2.75159	0	0		conserved protein of unknown function [Methylacidiphilum fumariolicum SolV]
Mfumv2_1448	15.0406	4.76853	41.1179	17.2001	10.7901	2.83798		conserved protein of unknown function [Methylacidiphilum fumariolicum SolV]
Mfumv2_1449	194.78	6.65469	222.431	9.72943	127.517	15.2725		Hemoglobin-like protein [Methylacidiphilum fumariolicum SolV]
Mfumv2_1450	381.889	46.8545	451.033	28.8155	207.91	9.33368	mcrA	Restriction endonuclease, McrA/HNH family [Methylacidiphilum fumariolicum SolV]
Mfumv2_1451	105.5	5.50147	116.969	9.12014	79.6178	12.1663		Predicted exporter of the RND superfamily [Methylacidiphilum fumariolicum SolV]
Mfumv2_1452	190.366	29.2699	212.341	13.9976	84.5511	9.04522	erfK	Uncharacterized erfK/srfK family protein,probably secreted [Methylacidiphilum fumariolicum SolV]
Mfumv2_1453	165.097	13.6723	185.799	14.5727	115.782	22.6887		conserved membrane protein of unknown function [Methylacidiphilum fumariolicum SolV]
Mfumv2_1455	435.886	28.4565	458.292	19.3577	196.618	7.2821		putative 3-methyladenine DNA glycosylase [Methylacidiphilum fumariolicum SolV]
Mfumv2_1456	183.067	19.081	173.184	14.7184	236.303	16.1505	fdsD	NAD-dependent formate dehydrogenase, molybdenum containing, delta subunit [Methylacidiphilum fumariolicum SolV]
Mfumv2_1457	275.391	7.83428	183.457	14.3709	342.545	19.6543	fdsA	NAD-dependent formate dehydrogenase, molybdenum containing, alpha subunit [Methylacidiphilum fumariolicum SolV]
Mfumv2_1458	251.419	9.93172	151.976	9.64441	246.39	19.8366	fdsB	NAD-dependent formate dehydrogenase, molybdenum containing, beta subunit [Methylacidiphilum fumariolicum SolV]
Mfumv2_1459	152.036	5.91622	120.22	5.85805	266.799	43.3832	fdsC	NAD-dependent formate dehydrogenase, molybdenum containing, gamma subunit [Methylacidiphilum fumariolicum SolV]
Mfumv2_1460	51.7622	5.26157	50.9613	10.7732	57.4714	2.45459		conserved membrane protein of unknown function [Methylacidiphilum fumariolicum SolV]
Mfumv2_1461	437.671	34.4406	421.644	50.4574	517.901	55.8556	pqqB	Coenzyme PQQ synthesis protein B [Methylacidiphilum fumariolicum SolV]
Mfumv2_1462	188.217	10.6019	166.052	26.6881	156.641	31.1294	pqqC	Pyrroloquinoline-quinone synthase [Methylacidiphilum fumariolicum SolV]
Mfumv2_1463	91.3548	2.58678	77.9908	18.3589	46.0148	12.8489	pqqD	Coenzyme PQQ synthesis protein D [Methylacidiphilum fumariolicum SolV]
Mfumv2_1464	467.855	27.9683	490.254	42.8498	212.939	34.0483	pqqE	Coenzyme PQQ synthesis protein E [Methylacidiphilum fumariolicum SolV]
Mfumv2_1465	8590.33	1101.44	4645.9	486.044	3795.88	67.5522		conserved exported protein of unknown function [Methylacidiphilum fumariolicum SolV]
Mfumv2_1466	391.209	1.42703	323.996	7.38236	196.693	24.3803		Indolepyruvate ferredoxin oxidoreductase, alpha and beta subunits [Methylacidiphilum fumariolicum SolV]
Mfumv2_1467	382.914	16.281	371.39	25.3422	323.525	28.8185	glyQS	Glycine--tRNA ligase [Methylacidiphilum fumariolicum SolV]
Mfumv2_1468	53.1693	4.49513	53.6681	3.432	28.8308	3.09331		conserved protein of unknown function [Methylacidiphilum fumariolicum SolV]
Mfumv2_1469	78.9914	7.20404	76.1413	8.96658	31.2797	2.18982	nfo	putative endonuclease 4 [Methylacidiphilum fumariolicum SolV]
Mfumv2_1470	1483.27	86.3262	1005.71	68.3094	938.402	97.1629		Glutaredoxin-related protein [Methylacidiphilum fumariolicum SolV]
Mfumv2_1471	23.451	6.7791	26.1943	2.09401	6.11808	1.30017		conserved protein of unknown function [Methylacidiphilum fumariolicum SolV]
Mfumv2_1472	105.543	15.2504	127.505	24.1334	33.0772	8.87922		protein of unknown function [Methylacidiphilum fumariolicum SolV]
Mfumv2_1473	24.8804	9.5863	75.9725	7.77252	4.17128	1.18766		protein of unknown function [Methylacidiphilum fumariolicum SolV]
Mfumv2_1474	49.8102	4.13201	153.532	9.15822	13.8597	1.32246		conserved protein of unknown function [Methylacidiphilum fumariolicum SolV]
Mfumv2_1475	0	0	0	0	0	0		conserved protein of unknown function [Methylacidiphilum fumariolicum SolV]
Mfumv2_1476	3.63921	4.43548	9.55561	4.16791	1.84422	1.42805		conserved exported protein of unknown function [Methylacidiphilum fumariolicum SolV]
Mfumv2_1478	103.21	9.29394	101.719	9.0987	68.7563	10.0105		conserved protein of unknown function [Methylacidiphilum fumariolicum SolV]
Mfumv2_1479	298.154	18.7094	221.955	17.4316	190.055	19.47	FCA	Cytosine deaminase [Methylacidiphilum fumariolicum SolV]
Mfumv2_1480	0.989559	1.71397	0	0	0	0		protein of unknown function [Methylacidiphilum fumariolicum SolV]
Mfumv2_1481	221.823	18.4797	247.352	28.6967	163.181	11.7991	thrC	Threonine synthase [Methylacidiphilum fumariolicum SolV]
Mfumv2_1482	1081.01	196.102	850.999	60.7324	618.819	29.4828		conserved protein of unknown function [Methylacidiphilum fumariolicum SolV]
Mfumv2_1483	789.466	158.667	671.541	58.6748	557.453	31.6443	napF	Ferredoxin [Methylacidiphilum fumariolicum SolV]
Mfumv2_1484	685.222	60.9188	692.673	76.0245	334.921	36.0033		conserved protein of unknown function [Methylacidiphilum fumariolicum SolV]
Mfumv2_1485	1302.8	8.51145	1147.93	46.9778	356.756	10.5067	greA	Transcription elongation factor GreA fused to uncharacterized associated domain [Methylacidiphilum fumariolicum SolV]
Mfumv2_1486	134.188	7.65534	129.475	8.68475	44.71	3.08906		Transcriptional regulator ArsR family [Methylacidiphilum fumariolicum SolV]
Mfumv2_1487	1226.22	25.1972	1251.95	122.304	526.853	45.2605	serA	D-3-phosphoglycerate dehydrogenase [Methylacidiphilum fumariolicum SolV]
Mfumv2_1488	1310.21	10.0532	1237.93	36.82	853.066	99.7225		conserved exported protein of unknown function [Methylacidiphilum fumariolicum SolV]
Mfumv2_1489	368.899	30.8518	379.826	21.1425	174.707	39.7155		conserved protein of unknown function [Methylacidiphilum fumariolicum SolV]
Mfumv2_1490	300.432	11.6809	354.999	21.9327	87.8241	16.8129		Phosphatase/phosphohexomutase HAD superfamily [Methylacidiphilum fumariolicum SolV]
Mfumv2_1491	756.394	15.3944	744.624	16.0953	322.887	39.7281	phoE	Phosphoglycerate mutase, PhoE family [Methylacidiphilum fumariolicum SolV]
Mfumv2_1492	2166.27	50.5776	1793.79	28.7965	1271.48	96.0683	tktB	transketolase 2, thiamin-binding [Methylacidiphilum fumariolicum SolV]
Mfumv2_1493	2244.05	140.776	1638.38	146.982	995.5	115.519	udk	Phosphoribulokinase [Methylacidiphilum fumariolicum SolV]
Mfumv2_1494	4944.99	147.922	3793.45	342.771	3543.28	108.319	cbbX	Protein CbbX [Methylacidiphilum fumariolicum SolV]
Mfumv2_1495	4941.57	410.143	4476.2	521.686	4072.54	147.916	cbbS	Ribulose bisphosphate carboxylase small chain [Methylacidiphilum fumariolicum SolV]
Mfumv2_1496	4821.29	696.298	3829.87	584.493	5277.19	279.486	cbbL	Ribulose bisphosphate carboxylase large chain [Methylacidiphilum fumariolicum SolV]
Mfumv2_1497	188.672	23.2321	182.542	18.3405	106.609	6.38361	mipB	Transaldolase [Methylacidiphilum fumariolicum SolV]
Mfumv2_1498	3030.85	251.045	2576.8	157.037	2217.55	178.436	rplU	50S ribosomal protein L21 [Methylacidiphilum fumariolicum SolV]
Mfumv2_1499	3318.53	202.394	3011.51	78.5133	2055.25	216.048	rpmA	50S ribosomal protein L27 [Methylacidiphilum fumariolicum SolV]
Mfumv2_1500	883.638	38.6117	987.94	58.3453	467.566	103.834	obg	GTPase Obg [Methylacidiphilum fumariolicum SolV]
Mfumv2_1501	226.071	34.3466	279.479	36.1076	77.1352	13.115		conserved membrane protein of unknown function [Methylacidiphilum fumariolicum SolV]
Mfumv2_1502	106.523	10.6405	206.156	8.55322	53.4152	6.87006		transposase [Methylacidiphilum fumariolicum SolV]
Mfumv2_1504	16.5945	6.44317	17.2103	5.52848	11.107	2.58525		conserved protein of unknown function [Methylacidiphilum fumariolicum SolV]
Mfumv2_1505	11.4824	5.57078	6.21145	5.37845	3.07073	1.52731		conserved protein of unknown function [Methylacidiphilum fumariolicum SolV]
Mfumv2_1506	0	0	0	0	0	0		conserved exported protein of unknown function [Methylacidiphilum fumariolicum SolV]
Mfumv2_1507	0	0	0.358936	0.717871	0	0		conserved protein of unknown function [Methylacidiphilum fumariolicum SolV]
Mfumv2_1508	0	0	0.657546	1.31509	0	0		conserved protein of unknown function [Methylacidiphilum fumariolicum SolV]
Mfumv2_1509	19.3054	0.790168	56.3209	6.51644	4.39262	1.45971		protein of unknown function [Methylacidiphilum fumariolicum SolV]
Mfumv2_1510	1066.58	73.2366	1124.93	51.6471	178.936	47.2345	rnhB	Ribonuclease HII [Methylacidiphilum fumariolicum SolV]
Mfumv2_1511	3161.99	197.41	2526.31	358.82	482.573	73.4105	rplS	50S ribosomal subunit protein L19 [Methylacidiphilum fumariolicum SolV]
Mfumv2_1512	2446.07	231.38	1932.55	181.302	744.391	89.9639	trmD	tRNA (guanine-1-)-methyltransferase [Methylacidiphilum fumariolicum SolV]
Mfumv2_1513	8035.25	223.114	5216.88	512.631	2974.86	208.421	rpsP	30S ribosomal subunit protein S16 [Methylacidiphilum fumariolicum SolV]
Mfumv2_1514	800.21	60.932	657.376	33.3471	193.67	23.7886	ffh	Signal recognition particle protein [Methylacidiphilum fumariolicum SolV]
Mfumv2_1515	1154.24	92.588	962.433	36.1091	234.888	38.4362		putative proteasome component [Methylacidiphilum fumariolicum SolV]
Mfumv2_1516	1270.35	75.4114	1180.28	70.2066	538.976	73.7824	pre	20S proteasome, alpha subunit [Methylacidiphilum fumariolicum SolV]
Mfumv2_1517	1295.32	20.5132	1229.01	56.0492	763.68	32.3503	pre	20S proteasome, alpha subunit [Methylacidiphilum fumariolicum SolV]
Mfumv2_1518	1242.52	27.0429	1204.93	133.898	857.023	79.9727		conserved protein of unknown function [Methylacidiphilum fumariolicum SolV]
Mfumv2_1519	983.278	46.9598	760.023	64.8945	507.439	39.7818		putative proteasome component [Methylacidiphilum fumariolicum SolV]
Mfumv2_1520	887.897	14.6746	577.899	31.7043	656.914	50.8415	arc	Proteasome-associated ATPase [Methylacidiphilum fumariolicum SolV]
Mfumv2_1521	297.784	19.2655	234.189	3.43287	232.193	17.9877	pyrF	Orotidine 5'-phosphate decarboxylase [Methylacidiphilum fumariolicum SolV]
Mfumv2_1522	122.535	9.21856	147.19	7.25034	60.416	10.5945	ispE	4-diphosphocytidyl-2-C-methyl-D-erythritol kinase [Methylacidiphilum fumariolicum SolV]
Mfumv2_1523	267.727	15.5223	263.313	15.8539	157.226	14.2624	hcaD	NAD(FAD)-dependent dehydrogenase [Methylacidiphilum fumariolicum SolV]
Mfumv2_1524	467.839	17.2926	525.046	24.7274	468.1	54.7996	queE	7-carboxy-7-deazaguanine synthase [Methylacidiphilum fumariolicum SolV]
Mfumv2_1525	775.774	46.8746	897.435	57.3578	402.508	53.4489		conserved protein of unknown function [Methylacidiphilum fumariolicum SolV]
Mfumv2_1526	166.451	16.4298	173.968	16.5505	128.953	14.3383		PDZ domain containing protein [Methylacidiphilum fumariolicum SolV]
Mfumv2_1527	89.8897	25.7434	121.227	17.7982	91.7187	14.2249		conserved protein of unknown function [Methylacidiphilum fumariolicum SolV]
Mfumv2_1528	345.641	6.25176	296.221	14.6173	292.639	25.192		Aldo/keto reductase family enzyme [Methylacidiphilum fumariolicum SolV]
Mfumv2_1529	182.779	19.0997	184.757	20.6623	108.896	8.11457	ygcM	6-pyruvoyl tetrahydrobiopterin synthase (PTPS) [Methylacidiphilum fumariolicum SolV]
Mfumv2_1530	196.012	14.4065	183.767	8.15621	101.899	8.83797	lysS	Lysine--tRNA ligase [Methylacidiphilum fumariolicum SolV]
Mfumv2_1531	90.7544	9.12657	132.107	12.6492	261.346	27.4601		conserved exported protein of unknown function [Methylacidiphilum fumariolicum SolV]
Mfumv2_1532	73.0322	9.58618	108.492	11.4991	33.7951	6.63628		conserved protein of unknown function [Methylacidiphilum fumariolicum SolV]
Mfumv2_1533	20.4604	8.17693	42.954	7.54789	3.44141	2.35012		conserved protein of unknown function [Methylacidiphilum fumariolicum SolV]
Mfumv2_1534	139.158	23.9623	647.071	94.3503	27.9371	8.24374		conserved protein of unknown function [Methylacidiphilum fumariolicum SolV]
Mfumv2_1535	56.5211	18.4652	49.7249	20.22	13.6289	2.99855		conserved protein of unknown function [Methylacidiphilum fumariolicum SolV]
Mfumv2_1536	91.2602	13.5105	64.1216	16.2052	28.1779	7.31282		conserved protein of unknown function [Methylacidiphilum fumariolicum SolV]
Mfumv2_1537	55.1038	7.91519	61.329	7.13397	35.6182	4.29715		Methylase involved in ubiquinone/menaquinone biosynthesis (Modular protein) [Methylacidiphilum fumariolicum SolV]
Mfumv2_1538	185.161	13.5363	101.879	21.4161	101.893	12.0532		conserved protein of unknown function [Methylacidiphilum fumariolicum SolV]
Mfumv2_1539	66.505	8.47656	40.4301	3.683	99.2036	7.08489		conserved protein of unknown function [Methylacidiphilum fumariolicum SolV]
Mfumv2_1540	73.0103	3.68948	42.7161	1.405	46.0652	4.28045		conserved protein of unknown function [Methylacidiphilum fumariolicum SolV]
Mfumv2_1541	93.9466	16.5394	155.557	27.7537	44.9278	4.15701		conserved protein of unknown function [Methylacidiphilum fumariolicum SolV]
Mfumv2_1542	33.0232	12.7938	31.7104	4.60992	12.8363	3.78138		conserved protein of unknown function [Methylacidiphilum fumariolicum SolV]
Mfumv2_1543	33.9193	27.7388	48.8846	13.9263	5.51665	2.0308		conserved protein of unknown function [Methylacidiphilum fumariolicum SolV]
Mfumv2_1544	21.8144	15.2463	23.8851	9.16011	8.23767	2.78682		conserved protein of unknown function [Methylacidiphilum fumariolicum SolV]
Mfumv2_1545	78.5719	17.7223	56.5886	7.53728	20.1126	2.94231		protein of unknown function [Methylacidiphilum fumariolicum SolV]
Mfumv2_1546	141.665	4.3763	113.873	12.2277	154.98	7.81103		putative Repressor lexA [Methylacidiphilum fumariolicum SolV]
Mfumv2_1547	118.087	7.62294	125.021	9.0443	115.194	8.72146	dinP	Nucleotidyltransferase/DNA polymerase UmuC [Methylacidiphilum fumariolicum SolV]
Mfumv2_1549	105.591	21.558	155.227	9.01135	29.5405	4.72573		transposase [Methylacidiphilum fumariolicum SolV]
Mfumv2_1550	6.59579	1.83501	5.89586	7.43164	0.734405	1.27203		protein of unknown function [Methylacidiphilum fumariolicum SolV]
Mfumv2_1551	134.83	21.5081	204.2	18.6581	30.6553	7.43997		conserved protein of unknown function [Methylacidiphilum fumariolicum SolV]
Mfumv2_1552	135.686	29.5287	138.574	9.79052	65.5874	10.2715	rfaG	Glycosyltransferase [Methylacidiphilum fumariolicum SolV]
Mfumv2_1553	34.5462	4.5953	47.1358	3.69439	7.75877	2.74982		Starvation-inducible outer membrane lipoprotein (Modular protein) [Methylacidiphilum fumariolicum SolV]
Mfumv2_1556	212.861	27.4506	181.64	19.2006	272.109	16.3507		conserved protein of unknown function [Methylacidiphilum fumariolicum SolV]
Mfumv2_1557	68.6278	6.39418	118.676	10.6472	42.1474	6.80808		Methylthioribose kinase [Methylacidiphilum fumariolicum SolV]
Mfumv2_1558	214.182	15.2201	262.989	33.7029	170.74	16.1006	sixA	Phosphohistidine phosphatase SixA [Methylacidiphilum fumariolicum SolV]
Mfumv2_1559	35.0289	13.6014	31.3363	5.65704	48.5654	16.7382		conserved protein of unknown function [Methylacidiphilum fumariolicum SolV]
Mfumv2_1560	32.183	2.51636	48.6196	3.90276	28.1117	4.40342	zntA	Cation transport ATPase [Methylacidiphilum fumariolicum SolV]
Mfumv2_1561	43.3312	3.93865	54.2135	5.9557	42.3405	5.86401		conserved exported protein of unknown function [Methylacidiphilum fumariolicum SolV]
Mfumv2_1562	45.0972	6.7317	56.9164	5.19036	19.7967	3.65248	hupH	Hydrogenase expression protein HupH [Methylacidiphilum fumariolicum SolV]
Mfumv2_1563	56.46	3.52949	47.4997	3.8164	30.412	1.68813	hupZ	Ni/Fe-hydrogenase B-type cytochrome subunit [Methylacidiphilum fumariolicum SolV]
Mfumv2_1564	51.3619	5.07898	71.6952	9.11211	47.9811	4.2527	hupL	Ni/Fe-hydrogenase large subunit [Methylacidiphilum fumariolicum SolV] Group 1d
Mfumv2_1565	132.279	3.02449	162.429	25.2243	122.556	8.50944	hupS	Ni/Fe-hydrogenase small subunit [Methylacidiphilum fumariolicum SolV] Group 1d (with tat signal)
Mfumv2_1567	327.354	58.9733	460.919	75.2501	238.645	35.0079		Formate dehydrogenase [Methylacidiphilum fumariolicum SolV]
Mfumv2_1568	51.2423	6.73315	71.3253	1.91041	24.0526	3.71331	glpG	Membrane associated serine protease [Methylacidiphilum fumariolicum SolV]
Mfumv2_1570	238.94	13.4314	245.498	7.20855	82.6119	9.49342		conserved protein of unknown function [Methylacidiphilum fumariolicum SolV]
Mfumv2_1571	5.46808	1.80966	10.907	3.49259	1.34689	0.621521		conserved protein of unknown function [Methylacidiphilum fumariolicum SolV]
Mfumv2_1572	68.7602	3.2136	74.1945	11.6768	40.8485	10.4796		VanZ like family protein [Methylacidiphilum fumariolicum SolV]
Mfumv2_1573	45.0441	7.85405	67.3116	11.1058	27.1151	8.03801	gloA	Lactoylglutathione lyase or related enzyme [Methylacidiphilum fumariolicum SolV]
Mfumv2_1575	220.831	36.4115	271.954	23.4662	272.05	21.3629	amyA	Glycosidase [Methylacidiphilum fumariolicum SolV]
Mfumv2_1576	101.155	12.2024	122.153	12.4834	76.7999	9.33771		Alpha-amylase/alpha-mannosidase [Methylacidiphilum fumariolicum SolV]
Mfumv2_1577	200.262	12.0947	191.222	3.77278	158.846	20.1547	rfaG	Glycosyltransferase [Methylacidiphilum fumariolicum SolV]
Mfumv2_1578	146.747	13.6954	128.838	5.45554	153.411	12.1116	pucG	Purine catabolism protein PucG [Methylacidiphilum fumariolicum SolV]
Mfumv2_1579	429.864	33.4362	420.566	31.7069	330.5	18.3458	arsC	Glutaredoxin family protein [Methylacidiphilum fumariolicum SolV]
Mfumv2_1580	398.597	27.6429	339.697	23.4388	174.148	30.2347		conserved protein of unknown function [Methylacidiphilum fumariolicum SolV]
Mfumv2_1581	813.729	57.0401	815.365	36.9284	617.081	60.1096		conserved protein of unknown function [Methylacidiphilum fumariolicum SolV]
Mfumv2_1582	893.388	80.546	851.02	52.4262	766.876	23.6455		conserved exported protein of unknown function [Methylacidiphilum fumariolicum SolV]
Mfumv2_1583	1189.7	84.9409	920.42	71.3531	366.226	50.0833		conserved protein of unknown function [Methylacidiphilum fumariolicum SolV]
Mfumv2_1584	50.2677	21.2588	36.1884	8.02476	21.3739	5.67911		protein of unknown function [Methylacidiphilum fumariolicum SolV]
Mfumv2_1585	230.035	15.6779	231.802	14.9986	117.454	6.21477	glgX	Glycogen operon protein GlgX homolog [Methylacidiphilum fumariolicum SolV]
Mfumv2_1586	289.378	15.8421	297.148	3.56984	174.463	14.534	ubiE	Methylase involved in ubiquinone/menaquinone biosynthesis [Methylacidiphilum fumariolicum SolV]
Mfumv2_1587	218.845	24.3691	210.531	7.62578	102.516	6.30823	sga	Glucoamylase or related glycosyl hydrolase [Methylacidiphilum fumariolicum SolV]
Mfumv2_1588	122.662	4.83767	156.991	7.33524	107.258	8.60515	wrbA	putative conserved flavoprotein [Methylacidiphilum fumariolicum SolV]
Mfumv2_1589	21.9566	5.1451	27.7929	4.18429	12.2699	2.73853		conserved exported protein of unknown function [Methylacidiphilum fumariolicum SolV]
Mfumv2_1590	89.0434	12.6393	93.8362	6.9423	40.8708	4.32039		conserved protein of unknown function [Methylacidiphilum fumariolicum SolV]
Mfumv2_1591	52.4316	9.57101	63.1846	21.9099	30.2346	8.49412		conserved protein of unknown function [Methylacidiphilum fumariolicum SolV]
Mfumv2_1592	117.665	7.14756	153.1	17.5457	85.1774	0.667288		conserved protein of unknown function [Methylacidiphilum fumariolicum SolV]
Mfumv2_1593	40.3583	7.97461	53.3775	5.2198	29.0992	2.62767		conserved exported protein of unknown function [Methylacidiphilum fumariolicum SolV]
Mfumv2_1594	80.6972	10.589	89.408	8.3765	38.5814	2.33629		conserved protein of unknown function [Methylacidiphilum fumariolicum SolV]
Mfumv2_1595	60.5286	8.44888	92.6573	28.6359	38.1454	13.5794		protein of unknown function [Methylacidiphilum fumariolicum SolV]
Mfumv2_1596	27.5382	0.620139	50.5578	4.52968	12.7022	1.83399		Outer membrane receptor protein, mostly Fe transport (Modular protein) [Methylacidiphilum fumariolicum SolV]
Mfumv2_1597	6.58219	1.68876	13.5221	3.43939	1.80987	1.18744		conserved protein of unknown function [Methylacidiphilum fumariolicum SolV]
Mfumv2_1598	7.07564	4.98521	14.5995	2.85649	1.09109	0.355619		conserved protein of unknown function [Methylacidiphilum fumariolicum SolV]
Mfumv2_1599	158.295	15.4788	377.474	27.2397	30.3552	2.30274		RecG-like helicase (fragment) [Methylacidiphilum fumariolicum SolV]
Mfumv2_1600	762.908	77.4249	1868.18	110.267	95.5986	18.9395	wrbA	putative conserved flavoprotein [Methylacidiphilum fumariolicum SolV]
Mfumv2_1601	1900.83	166.485	4790.87	388.493	23.4692	2.8917		conserved membrane protein of unknown function [Methylacidiphilum fumariolicum SolV]
Mfumv2_1602	2374.11	5.08725	4885.09	225.375	14.7646	1.72973	pps	phosphoenolpyruvate synthase [Methylacidiphilum fumariolicum SolV]
Mfumv2_1603	724.365	7.58394	1987.5	157.418	8.51074	2.00311		conserved protein of unknown function [Methylacidiphilum fumariolicum SolV]
Mfumv2_1604	3537.07	371.24	5978.25	723	35.0592	8.34706	pmoB3	Particulate methane monooxygenase subunit alpha [Methylacidiphilum fumariolicum SolV]
Mfumv2_1605	5395.93	411.79	9423.32	1164.36	157.352	17.2974	pmoA3	Particulate methane monooxygenase subunit beta [Methylacidiphilum fumariolicum SolV]
Mfumv2_1606	25767	1879.56	47124.4	2866.2	513.871	52.2561	pmoC3	Particulate methane monooxygenase subunit gamma [Methylacidiphilum fumariolicum SolV]
Mfumv2_1607	3.7915	3.55802	13.4016	4.0476	2.79544	1.28995		protein of unknown function [Methylacidiphilum fumariolicum SolV]
Mfumv2_1608	2987.6	73.1562	7064.26	267.097	106.135	14.8873	gloA	Lactoylglutathione lyase family protein [Methylacidiphilum fumariolicum SolV]
Mfumv2_1609	1635.37	13.4111	4642.85	114.721	68.5238	0.655545		conserved protein of unknown function [Methylacidiphilum fumariolicum SolV]
Mfumv2_1610	1719.73	211.681	3843.95	306.782	44.1892	2.54602	betA	Glucose-methanol-choline (GMC) oxidoreductase:NAD binding subunit [Methylacidiphilum fumariolicum SolV]
Mfumv2_1611	945.326	67.0514	2197.98	91.1265	30.1953	4.25192	glcD	Glycolate oxidase subunit GlcD [Methylacidiphilum fumariolicum SolV]
Mfumv2_1612	667.215	90.1637	1566.07	78.6535	37.8257	6.30818	glpC	Glycolate dehydrogenase, iron-sulfur subunit GlcF [Methylacidiphilum fumariolicum SolV]
Mfumv2_1613	462.59	30.5048	706.83	18.3028	496.211	43.3707	acoR	Transcriptional activator of acetoin/glycerol metabolism [Methylacidiphilum fumariolicum SolV]
Mfumv2_1614	1649.7	33.322	2519.57	49.1101	812.968	83.6059	aroF	3-deoxy-D-arabino-heptulosonate-7-phosphate synthase, tyrosine-repressible [Methylacidiphilum fumariolicum SolV]
Mfumv2_1615	56.5517	6.91131	126.029	4.21421	34.4897	2.98124	mutY	A/G-specific DNA glycosylase [Methylacidiphilum fumariolicum SolV]
Mfumv2_1616	85.1602	8.79262	221.025	25.9343	85.8848	16.4195		Ribonuclease [Methylacidiphilum fumariolicum SolV]
Mfumv2_1617	111.86	11.5499	342.155	31.8188	42.2474	9.80521		conserved protein of unknown function [Methylacidiphilum fumariolicum SolV]
Mfumv2_1618	241.478	19.7763	406.834	49.7539	58.5615	8.59643		conserved protein of unknown function [Methylacidiphilum fumariolicum SolV]
Mfumv2_1619	112.602	17.317	250.03	19.654	71.2019	12.2708		putative Transcriptional regulator, Crp/Fnr family [Methylacidiphilum fumariolicum SolV]
Mfumv2_1620	27.7816	5.6516	85.5116	9.8815	32.06	2.21831	cyoA	Heme/copper-type cytochrome oxidase, subunit 2 [Methylacidiphilum fumariolicum SolV]
Mfumv2_1621	31.2521	2.55295	68.5866	10.5465	19.3021	1.44087	cyoB	Heme/copper-type cytochrome oxidase, subunit 1 [Methylacidiphilum fumariolicum SolV]
Mfumv2_1622	55.4226	20.8609	97.6423	12.8424	17.8896	1.11923		protein of unknown function [Methylacidiphilum fumariolicum SolV]
Mfumv2_1623	46.6781	4.11287	152.153	19.3637	11.8686	3.66716		conserved protein of unknown function [Methylacidiphilum fumariolicum SolV]
Mfumv2_1624	9.90783	6.236	45.5366	8.62061	3.77003	1.09191		conserved protein of unknown function [Methylacidiphilum fumariolicum SolV]
Mfumv2_1625	1.62098	2.80761	4.9913	3.58553	1.05961	0.946451		conserved protein of unknown function [Methylacidiphilum fumariolicum SolV]
Mfumv2_1626	1.33338	2.30949	1.13096	1.307	0	0		conserved protein of unknown function [Methylacidiphilum fumariolicum SolV]
Mfumv2_1628	22.1933	6.97046	89.6515	9.73541	8.96459	4.67245		conserved membrane protein of unknown function [Methylacidiphilum fumariolicum SolV]
Mfumv2_1629	7.41739	6.94964	37.6549	7.39144	6.37666	5.38986		conserved protein of unknown function [Methylacidiphilum fumariolicum SolV]
Mfumv2_1630	57.8898	2.74484	117.982	11.2338	33.6461	1.39605		A/G-specific DNA glycosylase (fragment) [Methylacidiphilum fumariolicum SolV]
Mfumv2_1631	63.9022	3.84368	135.697	18.2406	68.5039	15.7825	rnhC	Ribonuclease HIII [Methylacidiphilum fumariolicum SolV]
Mfumv2_1632	92.6765	9.40082	201.364	19.087	31.6683	4.87372	recG	RecG-like helicase [Methylacidiphilum fumariolicum SolV]
Mfumv2_1633	123.867	12.4564	112.883	14.131	113.077	4.60251	degQ	Serine protease Do (Heat-shock protein) [Methylacidiphilum fumariolicum SolV]
Mfumv2_1634	156.457	12.4929	200.71	22.5047	112.213	18.281	glpG	Membrane associated serine protease, Rhomboid family [Methylacidiphilum fumariolicum SolV]
Mfumv2_1635	393.037	30.0246	447.463	10.8492	350.565	34.2914	glpX	Fructose-1,6-bisphosphatase class 2 [Methylacidiphilum fumariolicum SolV]
Mfumv2_1637	60.0501	6.43658	72.2134	9.37718	47.9744	6.173	nadD	putative nicotinate-nucleotide adenylyltransferase [Methylacidiphilum fumariolicum SolV]
Mfumv2_1638	170.8	16.2965	249.183	29.4997	78.7438	16.1209	rsfS	Ribosomal silencing factor RsfS [Methylacidiphilum fumariolicum SolV]
Mfumv2_1639	162.893	19.0642	206.635	8.69765	60.8235	4.31669	kch	Kef-type K+ transport system, predicted NAD-binding component [Methylacidiphilum fumariolicum SolV]
Mfumv2_1640	255.041	29.868	364.76	39.6399	156.924	14.9567	wcaG	Nucleoside-diphosphate-sugar epimerase [Methylacidiphilum fumariolicum SolV]
Mfumv2_1641	412.777	6.94839	440.913	26.7182	211.369	4.46411	tsaD	tRNA N6-adenosine threonylcarbamoyltransferase [Methylacidiphilum fumariolicum SolV]
Mfumv2_1642	653.333	24.2041	635.432	54.2889	380.644	26.9628	ndk	Nucleoside diphosphate kinase [Methylacidiphilum fumariolicum SolV]
Mfumv2_1643	278.119	24.0851	314.141	57.435	241.375	50.8272	aspC	Aspartate aminotransferase [Methylacidiphilum fumariolicum SolV]
Mfumv2_1644	239.227	22.1559	307.329	45.3618	129.007	23.5819		Predicted membrane protein [Methylacidiphilum fumariolicum SolV]
Mfumv2_1645	82.4021	5.81785	115.96	13.302	66.2225	7.04676		conserved exported protein of unknown function [Methylacidiphilum fumariolicum SolV]
Mfumv2_1646	282.588	17.2449	281.769	14.5801	196.927	11.3102	mdh	Malate dehydrogenase [Methylacidiphilum fumariolicum SolV]
Mfumv2_1647	52.8504	9.99444	50.8049	3.48872	9.21506	1.08973		conserved protein of unknown function [Methylacidiphilum fumariolicum SolV]
Mfumv2_1648	139.799	14.3408	131.517	36.9358	15.6772	4.08146		conserved protein of unknown function [Methylacidiphilum fumariolicum SolV]
Mfumv2_1649	124.097	30.6299	163.483	44.6527	41.0967	7.72112		conserved protein of unknown function [Methylacidiphilum fumariolicum SolV]
Mfumv2_1650	239.583	27.9192	294.692	22.7258	46.3433	4.37134		conserved protein of unknown function [Methylacidiphilum fumariolicum SolV]
Mfumv2_1651	121.535	13.4211	160.171	7.96641	72.817	8.08563		Addiction module toxin, RelE/StbE [Methylacidiphilum fumariolicum SolV]
Mfumv2_1652	74.8678	10.2175	110.461	7.8656	44.8756	3.98622		conserved protein of unknown function [Methylacidiphilum fumariolicum SolV]
Mfumv2_1653	152.669	16.8589	159.166	12.887	140.492	17.1952	spoIVFB	Zn-dependent protease [Methylacidiphilum fumariolicum SolV]
Mfumv2_1654	204.031	10.8572	225.943	30.5454	164.059	28.7558	mrp	Protein mrp homolog [Methylacidiphilum fumariolicum SolV]
Mfumv2_1655	1125.45	53.8222	1468.01	134.232	1526.35	35.5187		conserved protein of unknown function [Methylacidiphilum fumariolicum SolV]
Mfumv2_1656	404.987	42.9749	394.216	3.96541	144.341	8.85043		conserved protein of unknown function [Methylacidiphilum fumariolicum SolV]
Mfumv2_1657	197.677	13.0585	220.778	17.5983	64.6876	1.20951		conserved membrane protein of unknown function [Methylacidiphilum fumariolicum SolV]
Mfumv2_1658	2144.08	131.805	1576.46	67.3926	58.5468	3.15301		conserved protein of unknown function [Methylacidiphilum fumariolicum SolV]
Mfumv2_1659	600.189	17.9946	733.846	22.6526	22.9808	2.55923		ABC-type multidrug transport system, permease component [Methylacidiphilum fumariolicum SolV]
Mfumv2_1660	92.8207	9.38304	128.723	20.0419	42.8186	4.7642	ccmA	ABC-type multidrug transport system, ATPase component [Methylacidiphilum fumariolicum SolV]
Mfumv2_1661	44.6418	8.05006	68.317	11.4954	29.1519	2.42421	dtd	D-tyrosyl-tRNA(Tyr) deacylase [Methylacidiphilum fumariolicum SolV]
Mfumv2_1662	72.2036	7.26524	105.077	16.4042	44.3598	7.90152	kefB	Na+/H+ antiporter [Methylacidiphilum fumariolicum SolV]
Mfumv2_1664	197.588	13.6817	166.541	7.95634	120.388	7.69995	pyrD	Dihydroorotate dehydrogenase [Methylacidiphilum fumariolicum SolV]
Mfumv2_1666	78.7991	12.8942	76.1691	3.92911	22.4448	4.43654		conserved protein of unknown function [Methylacidiphilum fumariolicum SolV]
Mfumv2_1667	230.729	40.4447	207.299	25.6373	96.456	8.34573		TPR repeats containing protein [Methylacidiphilum fumariolicum SolV]
Mfumv2_1668	60.899	5.67094	139.463	15.6572	66.2741	6.24228	cirA	Outer membrane receptor protein, mostly Fe transport [Methylacidiphilum fumariolicum SolV]
Mfumv2_1669	63.5611	8.44813	196.952	18.6106	12.1743	1.12969		protein of unknown function [Methylacidiphilum fumariolicum SolV]
Mfumv2_1670	52.3989	6.84768	98.8381	7.59381	44.7458	2.76723	cirA	Outer membrane receptor protein, mostly Fe transport [Methylacidiphilum fumariolicum SolV]
Mfumv2_1671	124.031	19.4409	157.012	24.924	109.836	31.989		conserved protein of unknown function [Methylacidiphilum fumariolicum SolV]
Mfumv2_1672	169.951	12.1659	508.45	27.3801	159.738	24.0761		transposase [Methylacidiphilum fumariolicum SolV]
Mfumv2_1673	18.2176	8.03641	21.5125	7.19162	2.53793	1.39009		conserved protein of unknown function [Methylacidiphilum fumariolicum SolV]
Mfumv2_1674	33.1929	13.9311	53.5953	13.0833	6.80403	3.09696		conserved protein of unknown function [Methylacidiphilum fumariolicum SolV]
Mfumv2_1675	40.7753	1.12055	41.1118	2.25612	21.3547	1.19526	acrB	Cation/multidrug efflux pump [Methylacidiphilum fumariolicum SolV]
Mfumv2_1676	75.0246	8.66336	74.9712	8.58654	33.1495	2.92524	acrB	Cation/multidrug efflux pump [Methylacidiphilum fumariolicum SolV]
Mfumv2_1677	233.606	45.8011	186.62	20.6191	150.574	22.2118		conserved exported protein of unknown function [Methylacidiphilum fumariolicum SolV]
Mfumv2_1678	792.472	83.2309	603.77	27.4561	716.01	38.3444	rpoE	RNA polymerase sigma factor [Methylacidiphilum fumariolicum SolV]
Mfumv2_1679	35.8705	0.29711	39.4286	5.12783	32.1893	3.11152	tolC	Outer membrane protein [Methylacidiphilum fumariolicum SolV]
Mfumv2_1680	0	0	0.630547	1.26109	0	0		conserved protein of unknown function [Methylacidiphilum fumariolicum SolV]
Mfumv2_1681	218.398	7.6952	236.328	16.8118	210.682	14.0184		HD-superfamily hydrolase [Methylacidiphilum fumariolicum SolV]
Mfumv2_1682	107.061	6.83053	119.652	8.85598	113.004	14.9626	purC	Phosphoribosylaminoimidazole-succinocarboxamide synthase [Methylacidiphilum fumariolicum SolV]
Mfumv2_1683	133.9	9.45049	154.959	6.07079	63.5319	8.8953	wcaA	Glycosyltransferase [Methylacidiphilum fumariolicum SolV]
Mfumv2_1684	103.032	3.03025	108.308	14.6528	43.4829	4.97587	mdlB	ABC-type multidrug transport system, ATPase and permease component [Methylacidiphilum fumariolicum SolV]
Mfumv2_1685	261.293	11.7535	259.911	5.52518	102.043	12.3195		Xre family transcriptional regulator fused to periplasmic substrate-binding domain [Methylacidiphilum fumariolicum SolV]
Mfumv2_1686	392.748	47.6738	450.222	17.4951	162.579	4.22825	ftsZ	Cell division GTPase FtsZ [Methylacidiphilum fumariolicum SolV]
Mfumv2_1687	422.24	27.7495	451.804	19.5567	117.96	5.17264	ftsA	Cell division protein ftsA [Methylacidiphilum fumariolicum SolV]
Mfumv2_1688	288.024	9.31752	305.718	21.9497	115.79	13.5585	ftsQ	Cell division septal protein FtsQ [Methylacidiphilum fumariolicum SolV]
Mfumv2_1690	546.5	37.0339	472.286	25.0429	173.203	12.8521	ddl	D-alanine--D-alanine ligase [Methylacidiphilum fumariolicum SolV]
Mfumv2_1691	505.355	49.2198	446.674	20.7564	140.906	3.34467	murC	UDP-N-acetylmuramate-alanine ligase and UDP-N-acetylmuramate dehydrogenase [Methylacidiphilum fumariolicum SolV]
Mfumv2_1692	308.588	35.6567	318.535	22.3243	110.247	10.8413	murG	UDP-N-acetylglucosamine--N-acetylmuramyl-(pentapeptide) pyrophosphoryl-undecaprenol N-acetylglucosamine transferase [Methylacidiphilum fumariolicum SolV]
Mfumv2_1693	149.53	3.69795	147.857	10.2999	42.955	8.87826	ftsW	Cell division protein FtsW [Methylacidiphilum fumariolicum SolV]
Mfumv2_1694	249.179	7.78022	278.076	19.6352	115.051	17.32		Predicted glycosyl hydrolase [Methylacidiphilum fumariolicum SolV]
Mfumv2_1695	181.543	18.0198	238.313	12.5459	82.4158	12.4518	mraY	phospho-N-acetylmuramoyl-pentapeptide transferase [Methylacidiphilum fumariolicum SolV]
Mfumv2_1696	345.74	15.6402	315.402	17.5347	99.2829	8.38136	murF	UDP-N-acetylmuramoyl-tripeptide--D-alanyl-D-alanine ligase [Methylacidiphilum fumariolicum SolV]
Mfumv2_1697	65.364	7.83806	149.67	11.0852	30.2287	3.4996		protein of unknown function [Methylacidiphilum fumariolicum SolV]
Mfumv2_1698	0	0	0	0	0	0		conserved protein of unknown function [Methylacidiphilum fumariolicum SolV]
Mfumv2_1699	168.357	19.2422	414.112	48.9133	48.0756	10.5326		conserved protein of unknown function [Methylacidiphilum fumariolicum SolV]
Mfumv2_1701	75.9885	6.72205	166.13	17.2507	13.1774	4.5577		conserved protein of unknown function [Methylacidiphilum fumariolicum SolV]
Mfumv2_1702	313.335	6.76144	333.394	13.4344	118.4	11.3392	murE	UDP-N-acetylmuramoyl-L-alanyl-D-glutamate--2,6-diaminopimelate ligase [Methylacidiphilum fumariolicum SolV]
Mfumv2_1703	72.5743	5.15855	108.344	19.126	27.2855	3.18815		protein of unknown function [Methylacidiphilum fumariolicum SolV]
Mfumv2_1704	160.845	26.1867	177.483	13.4754	48.8078	3.78184	ftsI	Cell division protein FtsI [Methylacidiphilum fumariolicum SolV]
Mfumv2_1705	413.442	30.0235	404.839	46.9931	110.029	4.12208		conserved protein of unknown function [Methylacidiphilum fumariolicum SolV]
Mfumv2_1706	836.697	45.2614	706.095	37.1141	161.291	15.4084	rsmH	Ribosomal RNA small subunit methyltransferase H [Methylacidiphilum fumariolicum SolV]
Mfumv2_1707	1192.17	54.2175	1086.55	81.5835	358.122	4.65289	mraZ	Protein MraZ [Methylacidiphilum fumariolicum SolV]
Mfumv2_1709	96.6788	2.99833	123.955	5.3624	50.1626	5.65008	gcd	Nucleoside-diphosphate-sugar pyrophosphorylase involved in lipopolysaccharide biosynthesis/translation initiation factor 2B, gamma/epsilon subunit [Methylacidiphilum fumariolicum SolV]
Mfumv2_1710	104.63	6.73113	121.514	12.7095	47.2583	2.2215		conserved membrane protein of unknown function [Methylacidiphilum fumariolicum SolV]
Mfumv2_1711	96.4192	1.66687	102.622	5.84318	62.4028	6.1776		conserved protein of unknown function [Methylacidiphilum fumariolicum SolV]
Mfumv2_1712	235.233	29.6833	216.684	14.8814	157.867	20.158		conserved protein of unknown function [Methylacidiphilum fumariolicum SolV]
Mfumv2_1713	20.996	6.13477	40.588	5.13529	7.73451	5.80885		conserved protein of unknown function [Methylacidiphilum fumariolicum SolV]
Mfumv2_1714	87.7271	14.4743	88.7013	10.1157	126.533	15.0732	ctaA	Heme A synthase, cytochrome oxidase biogenesis protein CtaA [Methylacidiphilum fumariolicum SolV]
Mfumv2_1715	91.5075	8.46327	131.96	14.1094	101.904	13.5397	ctaB	Protoheme IX farnesyltransferase [Methylacidiphilum fumariolicum SolV]
Mfumv2_1716	136.258	19.1586	190.496	19.1186	87.9139	7.85355	nrfG	TPR repeats containing protein [Methylacidiphilum fumariolicum SolV]
Mfumv2_1717	218.863	36.0759	223.296	28.3187	46.1524	6.52882		conserved protein of unknown function [Methylacidiphilum fumariolicum SolV]
Mfumv2_1718	322.73	19.603	368.407	14.3839	135.739	10.4029	pncA	Amidase [Methylacidiphilum fumariolicum SolV]
Mfumv2_1719	695.223	14.1703	612.027	15.2624	264.104	20.1107	typA	GTP-binding protein TypA/BipA homolog [Methylacidiphilum fumariolicum SolV]
Mfumv2_1720	132.418	16.0202	156.74	7.73341	64.8368	4.54218		conserved protein of unknown function [Methylacidiphilum fumariolicum SolV]
Mfumv2_1721	33.6156	8.5662	37.8	1.84351	26.494	4.25799		Uncharacterized conserved membrane protein [Methylacidiphilum fumariolicum SolV]
Mfumv2_1722	0	0	0.300581	0.601162	0.192343	0.333149		protein of unknown function [Methylacidiphilum fumariolicum SolV]
Mfumv2_1723	0	0	0	0	0	0		conserved protein of unknown function [Methylacidiphilum fumariolicum SolV]
Mfumv2_1724	2.38747	2.55625	2.51188	2.09447	0.350883	0.607746		protein of unknown function [Methylacidiphilum fumariolicum SolV]
Mfumv2_1725	0.852265	1.47617	0.405856	0.811711	0	0		conserved protein of unknown function [Methylacidiphilum fumariolicum SolV]
Mfumv2_1726	13.9881	4.62935	19.9457	11.4386	4.15109	3.89857		conserved protein of unknown function [Methylacidiphilum fumariolicum SolV]
Mfumv2_1727	87.4931	10.6509	90.7066	8.04453	58.3272	5.48674		Nuclease of restriction endonuclease-like fold,RmuC family [Methylacidiphilum fumariolicum SolV]
Mfumv2_1728	147.609	6.78363	151.868	2.5829	96.515	3.37769	ppk	Polyphosphate kinase [Methylacidiphilum fumariolicum SolV]
Mfumv2_1729	1258.94	116.353	1119.48	173.133	357.349	38.244	rplQ	50S ribosomal subunit protein L17 [Methylacidiphilum fumariolicum SolV]
Mfumv2_1730	2646.79	180.668	2183.67	154.661	617.481	71.2914	rpoA	RNA polymerase, alpha subunit [Methylacidiphilum fumariolicum SolV]
Mfumv2_1731	4926.74	273.353	4585.88	368.679	1238.18	210.447	rpsD	30S ribosomal subunit protein S4 [Methylacidiphilum fumariolicum SolV]
Mfumv2_1732	6065.59	403.575	6437.48	548.996	1785.98	229.764	rpsK	30S ribosomal protein S11 [Methylacidiphilum fumariolicum SolV]
Mfumv2_1733	9110.72	448.424	9539.4	684.964	3300.47	304.574	rpsM	30S ribosomal subunit protein S13 [Methylacidiphilum fumariolicum SolV]
Mfumv2_1734	3692.4	364.519	3831.47	133.025	1987.42	158.216	map	Methionine aminopeptidase [Methylacidiphilum fumariolicum SolV]
Mfumv2_1735	1295.88	136.402	1745.55	95.9811	1407.45	92.2165	rpsT	30S ribosomal protein S20 [Methylacidiphilum fumariolicum SolV]
Mfumv2_1736	82.726	1.80189	108.841	5.8156	51.8993	5.3362	argS	Arginine--tRNA ligase [Methylacidiphilum fumariolicum SolV]
Mfumv2_1737	418.697	23.3368	399.098	36.1232	269.735	27.2353	moxY	Methanol utilization control sensor protein [Methylacidiphilum fumariolicum SolV]
Mfumv2_1738	138.719	5.03573	164.531	11.5129	152.624	15.2312	mxaB	DNA-binding response regulator, NarL family (REC-HTH domains) [Methylacidiphilum fumariolicum SolV]
Mfumv2_1739	55.8315	2.02104	65.8852	6.50043	29.2637	1.36714		conserved membrane protein of unknown function [Methylacidiphilum fumariolicum SolV]
Mfumv2_1741	177.233	8.97675	193.584	5.76425	64.4558	6.34038		conserved protein of unknown function [Methylacidiphilum fumariolicum SolV]
Mfumv2_1742	35.2163	5.70826	37.1285	9.33301	14.0714	2.75701		transposase [Methylacidiphilum fumariolicum SolV]
Mfumv2_1743	9.52403	4.51745	75.0717	17.6724	0.350012	0.39766		protein of unknown function [Methylacidiphilum fumariolicum SolV]
Mfumv2_1744	36.4346	2.68108	50.4539	8.72827	17.347	2.36443		conserved membrane protein of unknown function [Methylacidiphilum fumariolicum SolV]
Mfumv2_1745	172.9	21.9303	198.847	29.2297	43.5453	7.94717	bioA	Adenosylmethionine-8-amino-7-oxononanoate aminotransferase [Methylacidiphilum fumariolicum SolV]
Mfumv2_1746	240.456	24.8936	307.487	11.974	85.1561	11.7984		8-amino-7-oxononanoate synthase [Methylacidiphilum fumariolicum SolV]
Mfumv2_1747	200.557	29.3842	230.812	10.1647	140.505	9.11461	ssnA	Cytosine deaminase or related metal-dependent hydrolase [Methylacidiphilum fumariolicum SolV]
Mfumv2_1749	59.9026	7.69825	82.3709	10.2314	28.38	4.61599	pgpB	Membrane-associated phospholipid phosphatase [Methylacidiphilum fumariolicum SolV]
Mfumv2_1750	148.712	7.19478	178.74	8.91195	109.246	17.1924	copA	Cation transport ATPase [Methylacidiphilum fumariolicum SolV]
Mfumv2_1751	573.727	22.5458	547.905	43.9849	362.159	37.4903	asd	Aspartate-semialdehyde dehydrogenase [Methylacidiphilum fumariolicum SolV]
Mfumv2_1752	677.375	19.2488	532.737	23.8846	411.506	39.0129		Integral membrane protein CcmA involved in cell shape determination [Methylacidiphilum fumariolicum SolV]
Mfumv2_1753	88.2282	4.77749	91.3998	6.18708	58.437	3.52045		conserved protein of unknown function [Methylacidiphilum fumariolicum SolV]
Mfumv2_1754	150.074	25.5919	161.027	10.748	88.7259	9.02896		conserved exported protein of unknown function [Methylacidiphilum fumariolicum SolV]
Mfumv2_1755	255.388	10.017	268.786	18.3236	174.075	28.498		conserved exported protein of unknown function [Methylacidiphilum fumariolicum SolV]
Mfumv2_1756	397.024	45.9219	398.31	30.2688	426.955	25.4425		Predicted metal transporter [Methylacidiphilum fumariolicum SolV]
Mfumv2_1757	442.299	38.4495	277.61	29.3513	659.101	48.3432		conserved exported protein of unknown function [Methylacidiphilum fumariolicum SolV]
Mfumv2_1758	433.724	4.86871	281.322	13.6652	853.467	61.312	cueO	Multicopper oxidase family protein [Methylacidiphilum fumariolicum SolV]
Mfumv2_1759	501.295	23.5826	316.104	26.4198	936.444	68.5957		conserved protein of unknown function [Methylacidiphilum fumariolicum SolV]
Mfumv2_1760	400.232	6.12478	420.653	35.5729	262.704	34.7909		conserved protein of unknown function [Methylacidiphilum fumariolicum SolV]
Mfumv2_1761	397.394	26.6684	331.708	17.3875	83.567	7.09599		conserved protein of unknown function [Methylacidiphilum fumariolicum SolV]
Mfumv2_1762	197.069	9.74672	199.871	23.6389	102.161	6.60098	mdlB	ABC-type multidrug transport system, ATPase and permease component [Methylacidiphilum fumariolicum SolV]
Mfumv2_1763	94.0866	8.87963	132.929	12.1274	40.283	4.12538	mhpC	Alpha/beta superfamily hydrolase [Methylacidiphilum fumariolicum SolV]
Mfumv2_1764	193.225	26.1825	209.904	18.4381	85.9375	13.8733		conserved protein of unknown function [Methylacidiphilum fumariolicum SolV]
Mfumv2_1765	130.999	15.4484	127.269	5.27706	99.0271	7.85139		conserved exported protein of unknown function [Methylacidiphilum fumariolicum SolV]
Mfumv2_1766	286.74	12.2612	358.817	65.6118	133.757	19.1784		protein of unknown function [Methylacidiphilum fumariolicum SolV]
Mfumv2_1767	19.7371	2.99589	27.3578	0.993334	11.0659	1.06182	cirA	Outer membrane receptor protein, mostly Fe transport [Methylacidiphilum fumariolicum SolV]
Mfumv2_1768	94.3636	15.0021	57.2411	2.01439	49.405	13.6619		conserved protein of unknown function [Methylacidiphilum fumariolicum SolV]
Mfumv2_1769	210.271	11.4742	191.035	21.4437	196.707	22.5004	pntA	fragment of pyridine nucleotide transhydrogenase, alpha subunit (part 1) [Methylacidiphilum fumariolicum SolV]
Mfumv2_1770	247.131	13.832	251.479	3.92702	167.614	14.8589	pntA	fragment of pyridine nucleotide transhydrogenase, alpha subunit (part 2) [Methylacidiphilum fumariolicum SolV]
Mfumv2_1771	144.757	8.66432	175.09	17.7736	107.446	22.7533	pntB	pyridine nucleotide transhydrogenase, beta subunit [Methylacidiphilum fumariolicum SolV]
Mfumv2_1772	138.139	19.8095	202.703	12.7116	186.479	30.845		Globin domain [Methylacidiphilum fumariolicum SolV]
Mfumv2_1773	278.629	51.2075	306.29	23.5403	134.888	18.6035		conserved membrane protein of unknown function [Methylacidiphilum fumariolicum SolV]
Mfumv2_1774	857.082	71.8355	568.925	22.3301	566.387	9.79317		conserved protein of unknown function [Methylacidiphilum fumariolicum SolV]
Mfumv2_1775	158.353	14.7619	180.874	11.2285	54.2125	1.39755	ompA	Outer membrane protein or related peptidoglycan-associated (Lipo)protein [Methylacidiphilum fumariolicum SolV]
Mfumv2_1776	425.323	39.9809	456.084	33.5235	199.623	8.66849		conserved protein of unknown function [Methylacidiphilum fumariolicum SolV]
Mfumv2_1777	79.9152	17.3175	103.691	12.1256	24.9099	2.06129		conserved protein of unknown function [Methylacidiphilum fumariolicum SolV]
Mfumv2_1779	112.981	20.2854	208.072	10.2892	100.108	8.37085		conserved membrane protein of unknown function [Methylacidiphilum fumariolicum SolV]
Mfumv2_1780	319.043	36.3361	270.569	30.5276	99.0584	8.64739		conserved exported protein of unknown function [Methylacidiphilum fumariolicum SolV]
Mfumv2_1781	18.9798	8.03305	13.5255	5.06037	7.78685	1.85981		protein of unknown function [Methylacidiphilum fumariolicum SolV]
Mfumv2_1782	15.6854	6.3406	19.5006	3.55344	8.81478	3.14619		conserved protein of unknown function [Methylacidiphilum fumariolicum SolV]
Mfumv2_1784	116.419	42.6692	123.461	20.907	12.5403	2.14753		conserved protein of unknown function [Methylacidiphilum fumariolicum SolV]
Mfumv2_1785	335.115	16.4861	270.674	15.5203	112.471	6.14891	pgl	6-phosphogluconolactonase [Methylacidiphilum fumariolicum SolV]
Mfumv2_1786	354.314	20.4475	277.605	26.6312	150.749	10.5041	zwf	Glucose-6-phosphate 1-dehydrogenase [Methylacidiphilum fumariolicum SolV]
Mfumv2_1787	221.659	36.7689	210.378	23.7695	501.761	77.2391		conserved exported protein of unknown function [Methylacidiphilum fumariolicum SolV]
Mfumv2_1788	2245.3	318.818	1548.37	108.996	18258.1	746.788	pmoC4	Particulate methane monooxygenase subunit gamma [Methylacidiphilum fumariolicum SolV]
Mfumv2_1789	15.4785	2.61402	24.407	1.65472	14.068	3.33012		conserved protein of unknown function [Methylacidiphilum fumariolicum SolV]
Mfumv2_1790	77.3287	31.2836	80.9746	11.0376	31.8098	5.69096		conserved protein of unknown function [Methylacidiphilum fumariolicum SolV]
Mfumv2_1791	7747.01	563.645	6633.51	496.52	25524.2	641.522	pmoB2	Particulate methane monooxygenase subunit alpha [Methylacidiphilum fumariolicum SolV]
Mfumv2_1792	7422.5	709.056	4774.74	315.62	27028.9	289.899	pmoA2	Particulate methane monooxygenase subunit beta [Methylacidiphilum fumariolicum SolV]
Mfumv2_1793	19511.8	1411.6	7444.05	466.455	72542.2	1997.94	pmoC2	Particulate methane monooxygenase subunit gamma [Methylacidiphilum fumariolicum SolV]
Mfumv2_1794	70.562	5.29556	84.9835	3.38807	65.1497	4.82713	pmoB1	Particulate methane monooxygenase subunit alpha [Methylacidiphilum fumariolicum SolV]
Mfumv2_1795	22.4386	2.541	27.5532	0.826994	31.4418	3.80478	pmoA1	Particulate methane monooxygenase subunit beta [Methylacidiphilum fumariolicum SolV]
Mfumv2_1796	67.9791	3.71242	69.5676	8.51826	96.4463	5.11847	pmoC1	Particulate methane monooxygenase subunit gamma [Methylacidiphilum fumariolicum SolV]
Mfumv2_1797	16.7521	3.26343	37.427	4.12464	11.9269	2.5125		conserved protein of unknown function [Methylacidiphilum fumariolicum SolV]
Mfumv2_1798	323.16	24.7057	337.43	31.259	165.295	24.8227		conserved protein of unknown function [Methylacidiphilum fumariolicum SolV]
Mfumv2_1799	829.722	27.4667	579.886	40.8598	521.972	41.2043	citB	DNA-binding response regulator, NarL family (REC-HTH domains) [Methylacidiphilum fumariolicum SolV]
Mfumv2_1800	96.5756	11.7173	102.104	5.62909	54.4216	5.65752		ABC-type multidrug transport system, permease component [Methylacidiphilum fumariolicum SolV]
Mfumv2_1801	33.5921	5.50384	40.239	3.41621	15.0105	2.98098	ybhS	putative transporter subunit: permease component of ABC superfamily [Methylacidiphilum fumariolicum SolV]
Mfumv2_1802	49.4337	5.52591	59.8078	2.37492	19.7854	0.146782	ybhF	putative transporter fused subunits of ABC superfamily: ATP-binding components [Methylacidiphilum fumariolicum SolV]
Mfumv2_1803	89.134	10.4855	99.9994	10.1888	27.4914	2.36414		conserved protein of unknown function [Methylacidiphilum fumariolicum SolV]
Mfumv2_1804	26.0402	9.55473	35.6695	2.37612	14.3781	0.773636	tolC	Outer membrane protein [Methylacidiphilum fumariolicum SolV]
Mfumv2_1805	41.7373	2.13181	43.8297	6.07688	33.1314	3.37519	nadE	Glutamine-dependent NAD(+) synthetase [Methylacidiphilum fumariolicum SolV]
Mfumv2_1806	153.62	19.2016	152.026	11.621	35.0721	2.6996		4-Amino-4-deoxychorismate lyase [Methylacidiphilum fumariolicum SolV]
Mfumv2_1807	111.087	11.4824	104.764	4.46174	56.8158	8.11033		Thiol:disulfide interchange protein [Methylacidiphilum fumariolicum SolV]
Mfumv2_1808	83.7313	9.80419	73.8096	8.12191	65.4137	11.0421	uvrC	Excinuclease ABC subunit C [Methylacidiphilum fumariolicum SolV]
Mfumv2_1809	6.5419	3.65375	112.344	30.7099	1.29811	0.824989		protein of unknown function [Methylacidiphilum fumariolicum SolV]
Mfumv2_1810	45.1172	5.24935	63.2761	10.319	21.5351	1.4084		conserved protein of unknown function [Methylacidiphilum fumariolicum SolV]
Mfumv2_1811	247.219	15.2966	255.906	17.7661	129.507	8.17782	purL	Phosphoribosylformylglycinamidine synthase 2 [Methylacidiphilum fumariolicum SolV]
Mfumv2_1812	149.548	5.702	122.071	8.43127	64.0121	7.1626	nagA	N-acetylglucosamine-6-phosphate deacetylase [Methylacidiphilum fumariolicum SolV]
Mfumv2_1813	206.185	9.66488	257.632	11.373	129.682	19.3952	miaB	(Dimethylallyl)adenosine tRNA methylthiotransferase MiaB [Methylacidiphilum fumariolicum SolV]
Mfumv2_1814	145.219	19.5394	177.501	18.3221	75.4089	16.3584	yhhT	Predicted permease, member of the PurR regulon [Methylacidiphilum fumariolicum SolV]
Mfumv2_1815	115.299	13.8373	123.899	14.4292	24.6662	1.6538		Proline dehydrogenase and delta 1-pyrroline-5-carboxylate dehydrogenase [Methylacidiphilum fumariolicum SolV]
Mfumv2_1816	311.506	49.7094	334.618	47.2064	60.8385	9.82227	nrfG	TPR repeats containing protein [Methylacidiphilum fumariolicum SolV]
Mfumv2_1817	899.867	97.6153	740.791	69.0675	277.39	36.4916	fabG	Short-chain alcohol dehydrogenase [Methylacidiphilum fumariolicum SolV]
Mfumv2_1818	872.95	103.485	828.663	50.8508	818.262	75.4744	ygfA	5-formyltetrahydrofolate cyclo-ligase [Methylacidiphilum fumariolicum SolV]
Mfumv2_1819	652.222	42.3633	813.667	31.0038	1343.43	137.524		conserved protein of unknown function [Methylacidiphilum fumariolicum SolV]
Mfumv2_1820	1128.88	57.665	839.75	27.8554	683.531	53.3293		conserved exported protein of unknown function [Methylacidiphilum fumariolicum SolV]
Mfumv2_1821	475.553	5.9597	363.931	5.75971	477.124	50.4982		conserved exported protein of unknown function [Methylacidiphilum fumariolicum SolV]
Mfumv2_1822	2033.69	120.909	1928.68	209.638	1037.39	35.3926		conserved protein of unknown function [Methylacidiphilum fumariolicum SolV]
Mfumv2_1824	58.1816	4.40095	129.731	29.0507	25.2871	2.63768		conserved protein of unknown function [Methylacidiphilum fumariolicum SolV]
Mfumv2_1825	52.5743	11.6853	113.957	40.3245	8.2722	3.0021		conserved protein of unknown function [Methylacidiphilum fumariolicum SolV]
Mfumv2_1826	288.593	11.7984	615.126	61.7427	61.8151	5.26619		putative Transcription elongation factor GreA/GreB domain protein [Methylacidiphilum fumariolicum SolV]
Mfumv2_1827	2.31012	2.03067	9.58535	7.11248	1.05265	1.82324		conserved protein of unknown function [Methylacidiphilum fumariolicum SolV]
Mfumv2_1828	44.3372	4.2273	107.072	21.7947	14.8017	4.68341		conserved protein of unknown function [Methylacidiphilum fumariolicum SolV]
Mfumv2_1829	0.571947	0.990642	4.22095	4.0867	0.495782	0.442835		conserved protein of unknown function [Methylacidiphilum fumariolicum SolV]
Mfumv2_1830	7.59867	4.19112	9.15512	6.26313	4.85801	0.294046		conserved protein of unknown function [Methylacidiphilum fumariolicum SolV]
Mfumv2_1831	65.3903	9.10679	42.3493	4.41506	24.4104	3.18587		conserved protein of unknown function [Methylacidiphilum fumariolicum SolV]
Mfumv2_1832	109.898	11.8926	113.375	14.9396	256.567	34.7031		Globin domain [Methylacidiphilum fumariolicum SolV]
Mfumv2_1833	80.33	3.11569	123.675	13.8513	96.5333	7.53726	ispF	2-C-methyl-D-erythritol 2,4-cyclodiphosphate synthase [Methylacidiphilum fumariolicum SolV]
Mfumv2_1834	128.388	14.1988	120.384	6.19276	71.786	4.6775		3-hydroxyisobutyrate dehydrogenase and cupin domain [Methylacidiphilum fumariolicum SolV]
Mfumv2_1835	442.63	56.982	347.125	13.3383	144.69	24.8264		3-hydroxyisobutyrate dehydrogenase and cupin domain [Methylacidiphilum fumariolicum SolV]
Mfumv2_1836	81.9709	9.94266	86.552	2.34502	47.4926	5.14703		Signal transduction histidine kinase with GAF domain [Methylacidiphilum fumariolicum SolV]
Mfumv2_1837	132.031	5.52731	148.109	2.13746	84.5858	6.27738	glnD	Bifunctional uridylyltransferase/uridylyl-removing enzyme [Methylacidiphilum fumariolicum SolV]
Mfumv2_1838	153.676	17.4778	218.398	19.9883	121.004	13.1506	pdxJ	pyridoxine 5'-phosphate synthase [Methylacidiphilum fumariolicum SolV]
Mfumv2_1839	629.32	23.1701	513.458	28.5196	376.025	35.4641	acpS	Holo-[acyl-carrier-protein] synthase [Methylacidiphilum fumariolicum SolV]
Mfumv2_1840	2043.49	83.832	1281.76	89.704	929.984	56.8112		conserved protein of unknown function [Methylacidiphilum fumariolicum SolV]
Mfumv2_1841	213.595	10.6199	260.698	24.3732	143.984	6.44231	araC	Transcriptional regulator containing HTH domain,AraC family [Methylacidiphilum fumariolicum SolV]
Mfumv2_1842	121.993	8.81838	147.954	10.2831	77.3199	3.75148	kdpE	DNA-binding response regulator in two-component regulatory system with KdpD [Methylacidiphilum fumariolicum SolV]
Mfumv2_1843	127.438	7.6618	111.775	2.39446	86.0331	4.67226	kdpD	Osmosensitive K+ channel histidine kinase KdpD [Methylacidiphilum fumariolicum SolV]
Mfumv2_1844	1063.33	69.7162	1065.66	91.2227	624.967	29.8205	rplY	50S ribosomal protein L25 [Methylacidiphilum fumariolicum SolV]
Mfumv2_1845	679.113	66.4926	639.95	28.5014	247.161	14.1842	pth	Peptidyl-tRNA hydrolase [Methylacidiphilum fumariolicum SolV]
Mfumv2_1846	1061.33	50.734	1182.48	24.2958	434.51	47.5515	rpsF	30S ribosomal protein S6 [Methylacidiphilum fumariolicum SolV]
Mfumv2_1847	1341.44	10.1993	1308.81	30.2681	638.626	38.1919	ssb	Single-stranded DNA-binding protein [Methylacidiphilum fumariolicum SolV]
Mfumv2_1848	733.224	13.9119	776.801	61.9658	477.663	31.4344	rplI	50S ribosomal protein L9 [Methylacidiphilum fumariolicum SolV]
Mfumv2_1849	102.789	1.56539	131.62	7.69282	30.9565	1.65881	bamA	Outer membrane protein assembly factor BamA [Methylacidiphilum fumariolicum SolV]
Mfumv2_1850	957.257	24.564	1080.35	36.2665	728.545	47.1767	hlpA	Outer membrane protein [Methylacidiphilum fumariolicum SolV]
Mfumv2_1851	603.755	52.247	646.411	43.4684	210.79	10.3155	lpxD	UDP-3-O-acylglucosamine N-acyltransferase [Methylacidiphilum fumariolicum SolV]
Mfumv2_1852	314.351	11.1356	313.636	23.6718	110.726	9.76806	hom	Homoserine dehydrogenase [Methylacidiphilum fumariolicum SolV]
Mfumv2_1853	195.673	17.9236	216.167	39.8527	102.998	16.8808	thrC	Threonine synthase [Methylacidiphilum fumariolicum SolV]
Mfumv2_1854	946.513	27.6336	812.633	32.0245	346.486	24.2071	leuC	Isopropylmalate/citramalate isomerase large subunit [Methylacidiphilum fumariolicum SolV]
Mfumv2_1855	629.196	64.047	661.773	50.017	253.371	37.5231		conserved exported protein of unknown function [Methylacidiphilum fumariolicum SolV]
Mfumv2_1856	57.8897	11.0539	68.9722	4.83606	15.9415	0.766996	mgtA	Cation transport ATPase [Methylacidiphilum fumariolicum SolV]
Mfumv2_1857	411.842	26.5858	417.883	38.5456	170.899	9.47702		conserved exported protein of unknown function [Methylacidiphilum fumariolicum SolV]
Mfumv2_1858	1.42534	2.46876	12.1411	7.01444	2.67958	3.32834		conserved protein of unknown function [Methylacidiphilum fumariolicum SolV]
Mfumv2_1859	3.83269	1.06629	3.51841	3.10045	1.05057	0.956632		transposase (fragment) [Methylacidiphilum fumariolicum SolV]
Mfumv2_1860	4.42554	0.623572	0.680991	1.36198	0.461624	0.799556		conserved protein of unknown function [Methylacidiphilum fumariolicum SolV]
Mfumv2_1861	51.4216	14.8275	39.2843	12.4436	5.8377	0.969039		conserved protein of unknown function [Methylacidiphilum fumariolicum SolV]
Mfumv2_1862	8.2947	2.36524	17.2221	2.31791	4.87727	0.144347		conserved membrane protein of unknown function [Methylacidiphilum fumariolicum SolV]
Mfumv2_1863	90.1575	13.9238	127.835	16.1809	34.5479	4.2876		conserved protein of unknown function [Methylacidiphilum fumariolicum SolV]
Mfumv2_1864	139.001	52.0226	191.909	5.31772	64.8837	11.7058		protein of unknown function [Methylacidiphilum fumariolicum SolV]
Mfumv2_1865	16.1149	6.97002	24.7415	4.90709	8.75159	1.8273		conserved protein of unknown function [Methylacidiphilum fumariolicum SolV]
Mfumv2_1866	36.9387	1.4659	53.6981	11.2541	15.4928	1.97584		conserved protein of unknown function [Methylacidiphilum fumariolicum SolV]
Mfumv2_1867	21.1439	4.25524	19.3532	4.063	12.7248	1.11618		conserved protein of unknown function [Methylacidiphilum fumariolicum SolV]
Mfumv2_1868	7.93186	2.40192	11.5729	2.45208	5.18217	1.03468		conserved protein of unknown function [Methylacidiphilum fumariolicum SolV]
Mfumv2_1869	5.82299	1.99629	7.28654	0.406615	1.67907	0.146121		conserved membrane protein of unknown function [Methylacidiphilum fumariolicum SolV]
Mfumv2_1870	45.3746	10.3947	57.8524	2.53553	17.8428	2.1851		conserved protein of unknown function [Methylacidiphilum fumariolicum SolV]
Mfumv2_1871	25.4213	7.36447	18.9163	2.94375	11.513	3.0521		conserved protein of unknown function [Methylacidiphilum fumariolicum SolV]
Mfumv2_1872	13.9703	5.5031	16.5155	4.45348	4.49272	1.68421		conserved protein of unknown function [Methylacidiphilum fumariolicum SolV]
Mfumv2_1873	124.552	28.8431	149.886	30.9104	63.5222	9.90487		protein of unknown function [Methylacidiphilum fumariolicum SolV]
Mfumv2_1874	10.1147	1.86481	18.0665	0.739927	5.36192	0.975453		conserved membrane protein of unknown function [Methylacidiphilum fumariolicum SolV]
Mfumv2_1875	25.58	0.487848	29.8212	2.26899	12.599	3.07253		conserved protein of unknown function [Methylacidiphilum fumariolicum SolV]
Mfumv2_1876	20.3311	3.13345	32.8946	4.91795	8.35649	1.29428		conserved protein of unknown function [Methylacidiphilum fumariolicum SolV]
Mfumv2_1877	56.2893	7.55086	72.3582	4.89224	28.5933	1.57592		conserved protein of unknown function [Methylacidiphilum fumariolicum SolV]
Mfumv2_1878	46.7893	8.16115	65.5333	4.6778	36.3518	3.74403		conserved protein of unknown function [Methylacidiphilum fumariolicum SolV]
Mfumv2_1879	120.085	4.39523	153.127	5.35182	45.7423	1.60322		conserved protein of unknown function [Methylacidiphilum fumariolicum SolV]
Mfumv2_1881	173.812	17.2034	179.448	11.737	43.9622	12.3162		conserved protein of unknown function [Methylacidiphilum fumariolicum SolV]
Mfumv2_1882	161.449	8.85185	144.669	2.03997	110.452	8.43303	dacC	D-alanyl-D-alanine carboxypeptidase [Methylacidiphilum fumariolicum SolV]
Mfumv2_1883	15.0528	4.53584	30.4028	8.1785	24.686	1.97255		Uri superfamily endonuclease (Modular protein) [Methylacidiphilum fumariolicum SolV]
Mfumv2_1884	47.8038	8.91757	59.2204	16.1869	41.1546	2.08126		conserved protein of unknown function [Methylacidiphilum fumariolicum SolV]
Mfumv2_1885	293.229	22.4374	263.955	21.0089	124.237	10.8035		conserved exported protein of unknown function [Methylacidiphilum fumariolicum SolV]
Mfumv2_1886	149.786	15.245	207.67	11.8892	78.1463	11.1289		Glycosyltransferase [Methylacidiphilum fumariolicum SolV]
Mfumv2_1887	118.564	20.4816	168.708	8.98486	93.1047	9.58427	dfp	Phosphopantothenoylcysteine synthetase/decarboxylase [Methylacidiphilum fumariolicum SolV]
Mfumv2_1888	123.436	10.373	176.313	3.42862	182.375	14.7643	lipA	Lipoyl synthase [Methylacidiphilum fumariolicum SolV]
Mfumv2_1889	18.3335	12.0725	27.266	9.35415	7.64342	4.15433		conserved protein of unknown function [Methylacidiphilum fumariolicum SolV]
Mfumv2_1890	37.9656	9.31448	57.4364	17.9177	10.9302	1.81437		conserved protein of unknown function [Methylacidiphilum fumariolicum SolV]
Mfumv2_1891	12.0717	8.99102	16.0933	5.4192	3.52427	2.11004		conserved protein of unknown function [Methylacidiphilum fumariolicum SolV]
Mfumv2_1892	44.3835	9.01498	81.4837	28.3864	18.4978	5.2844		conserved protein of unknown function [Methylacidiphilum fumariolicum SolV]
Mfumv2_1893	15.2616	9.93364	14.0206	9.86009	12.6627	2.55538		conserved protein of unknown function [Methylacidiphilum fumariolicum SolV]
Mfumv2_1894	153.236	4.27593	212.734	16.2184	210.097	17.5096	amiC	N-acetylmuramoyl-L-alanine amidase [Methylacidiphilum fumariolicum SolV]
Mfumv2_1895	84.7489	12.4358	111.268	9.30707	38.016	6.92776	ampC	Beta-lactamase class C and other penicillin binding protein [Methylacidiphilum fumariolicum SolV]
Mfumv2_1896	32.7415	4.9679	50.403	5.37266	22.5968	2.41845		conserved protein of unknown function [Methylacidiphilum fumariolicum SolV]
Mfumv2_1897	17.5928	6.64597	31.2423	10.2513	9.08284	2.99792		protein of unknown function [Methylacidiphilum fumariolicum SolV]
Mfumv2_1898	8.43426	10.5971	22.7809	9.78657	7.80119	4.15001		conserved protein of unknown function [Methylacidiphilum fumariolicum SolV]
Mfumv2_1899	62.6122	31.5028	91.6053	13.1249	20.5312	5.80918		conserved protein of unknown function [Methylacidiphilum fumariolicum SolV]
Mfumv2_1900	6.38498	7.51647	15.1283	4.42942	5.32239	1.54152		conserved protein of unknown function [Methylacidiphilum fumariolicum SolV]
Mfumv2_1901	2.02248	0.630956	39.3649	6.78103	1.18328	0.576425		protein of unknown function [Methylacidiphilum fumariolicum SolV]
Mfumv2_1902	17.1069	9.03357	24.0951	2.96479	7.77594	1.45935		transposase [Methylacidiphilum fumariolicum SolV]
Mfumv2_1903	4.29588	4.72634	1.38063	1.60187	0	0		exported protein of unknown function [Methylacidiphilum fumariolicum SolV]
Mfumv2_1904	35.6434	3.29563	33.527	4.63445	18.7038	3.37339	potE	Amino acid transporter [Methylacidiphilum fumariolicum SolV]
Mfumv2_1905	64.4557	0.941263	91.8121	2.76069	54.2197	6.80234	bioA	Adenosylmethionine-8-amino-7-oxononanoate aminotransferase [Methylacidiphilum fumariolicum SolV]
Mfumv2_1906	261.656	19.6556	227.093	21.5823	137.913	10.9648		Predicted phosphoribosyltransferase [Methylacidiphilum fumariolicum SolV]
Mfumv2_1907	529.197	20.3253	461.388	17.2486	219.304	12.8885	argG	Argininosuccinate synthase [Methylacidiphilum fumariolicum SolV]
Mfumv2_1908	879.562	29.4286	722.193	16.9848	336.379	17.0576	dxs	1-deoxyxylulose-5-phosphate synthase, thiamine-requiring, FAD-requiring [Methylacidiphilum fumariolicum SolV]
Mfumv2_1909	351.003	20.069	341.438	15.9609	224.228	29.8451	xseB	Exodeoxyribonuclease 7 small subunit [Methylacidiphilum fumariolicum SolV]
Mfumv2_1910	804.04	44.3921	684.093	14.9395	513.038	61.8931		conserved protein of unknown function [Methylacidiphilum fumariolicum SolV]
Mfumv2_1911	0	0	0	0	0.507525	0.879059		conserved protein of unknown function [Methylacidiphilum fumariolicum SolV]
Mfumv2_1912	157.968	2.40534	195.171	9.1518	139.413	11.2081	valS	Valine--tRNA ligase [Methylacidiphilum fumariolicum SolV]
Mfumv2_1913	771.033	38.5221	834.128	47.0273	292.923	29.8429	recA	DNA strand exchange and recombination protein with protease and nuclease activity [Methylacidiphilum fumariolicum SolV]
Mfumv2_1914	2281.56	78.974	2496.24	35.05	1003.55	64.6677	sigA	RNA polymerase sigma factor SigA [Methylacidiphilum fumariolicum SolV]
Mfumv2_1915	149.434	9.25374	171.355	10.5867	52.6153	3.67942	dnaG	DNA primase [Methylacidiphilum fumariolicum SolV]
Mfumv2_1916	52.5597	1.47416	47.4194	1.7352	44.3289	3.03085		conserved protein of unknown function [Methylacidiphilum fumariolicum SolV]
Mfumv2_1917	174.762	22.0922	224.623	27.0932	102.933	10.2173	mazG	Nucleoside triphosphate pyrophosphohydrolase/pyrophosphatase MazG [Methylacidiphilum fumariolicum SolV]
Mfumv2_1918	32.1525	6.41291	50.6153	15.7983	30.5346	9.16862		conserved protein of unknown function [Methylacidiphilum fumariolicum SolV]
Mfumv2_1919	73.8901	18.5198	109.509	15.9978	16.9302	1.98913		Predicted deacylase [Methylacidiphilum fumariolicum SolV]
Mfumv2_1920	115.795	21.5509	168.018	14.5039	96.2729	10.412		1-acyl-sn-glycerol-3-phosphate acyltransferase (Modular protein) [Methylacidiphilum fumariolicum SolV]
Mfumv2_1921	126.815	15.828	116.589	12.7082	138.789	13.7491	aat	Leucyl/phenylalanyl-tRNA--protein transferase [Methylacidiphilum fumariolicum SolV]
Mfumv2_1922	418.392	49.1111	315.875	23.083	101.081	6.75923	cinA	putative competence-damage inducible protein [Methylacidiphilum fumariolicum SolV]
Mfumv2_1923	530.369	3.14942	407.162	23.2828	221.296	14.593	secA	Protein translocase subunit SecA [Methylacidiphilum fumariolicum SolV]
Mfumv2_1924	201.816	17.5811	173.332	9.29495	84.5998	10.1818	degQ	Serine protease Do [Methylacidiphilum fumariolicum SolV]
Mfumv2_1925	216.638	16.4838	211.461	12.3156	84.1773	9.56347	trpD	Anthranilate phosphoribosyltransferase [Methylacidiphilum fumariolicum SolV]
Mfumv2_1926	344.425	18.577	310.045	5.66647	165.303	17.7726	carA	Carbamoyl-phosphate synthase small chain [Methylacidiphilum fumariolicum SolV]
Mfumv2_1927	192.984	10.0213	170.952	14.9281	99.3939	9.44578	pyrC	Dihydroorotase [Methylacidiphilum fumariolicum SolV]
Mfumv2_1928	115.527	4.17164	109.115	5.13038	75.7798	7.87822	pyrB	Aspartate carbamoyltransferase [Methylacidiphilum fumariolicum SolV]
Mfumv2_1929	317.432	20.0093	276.037	10.2272	269.444	28.3102	leuD	3-isopropylmalate dehydratase small subunit [Methylacidiphilum fumariolicum SolV]
Mfumv2_1930	285.949	27.8797	234.451	30.5031	197.108	29.0427	leuB	3-isopropylmalate dehydrogenase [Methylacidiphilum fumariolicum SolV]
Mfumv2_1931	532.383	38.5598	444.513	39.0619	354.205	49.3903	lrp	Transcriptional regulator, Lrp/AsnC family [Methylacidiphilum fumariolicum SolV]
Mfumv2_1932	91.3297	1.01323	84.8811	5.77701	44.9113	4.56373	sul	Sulfate permease, MFS superfamily [Methylacidiphilum fumariolicum SolV]
Mfumv2_1933	765.208	62.3617	564.708	42.696	203.751	27.7432	tyrS	Tyrosine--tRNA ligase [Methylacidiphilum fumariolicum SolV]
Mfumv2_1934	1388.71	29.207	862.647	70.2105	789.927	86.2242		RNA-binding protein, RRM domain (Modular protein) [Methylacidiphilum fumariolicum SolV]
Mfumv2_1935	102.037	23.8181	104.674	6.33096	62.7379	6.91408		conserved protein of unknown function [Methylacidiphilum fumariolicum SolV]
Mfumv2_1936	121.374	9.83718	132.421	17.6947	144.651	13.9766	thiD	Hydroxymethylpyrimidine/phosphomethylpyrimidine kinase [Methylacidiphilum fumariolicum SolV]
Mfumv2_1937	217.851	5.87955	242.763	16.4636	172.227	7.30008	qor	NADPH:quinone reductase or related Zn-dependent oxidoreductase [Methylacidiphilum fumariolicum SolV]
Mfumv2_1938	97.8232	9.92206	116.034	4.26842	51.9665	4.91425		conserved protein of unknown function [Methylacidiphilum fumariolicum SolV]
Mfumv2_1939	167.931	12.1777	184.788	9.93447	86.0809	4.10722	nrfG	TPR repeats containing protein [Methylacidiphilum fumariolicum SolV]
Mfumv2_1940	30.9153	1.81838	48.7692	7.21725	38.1926	8.02701		conserved protein of unknown function [Methylacidiphilum fumariolicum SolV]
Mfumv2_1941	81.1574	2.61838	113.214	10.4286	43.3883	2.89512		conserved protein of unknown function [Methylacidiphilum fumariolicum SolV]
Mfumv2_1942	45.8325	5.05248	48.2844	0.98093	19.6579	3.48832		conserved exported protein of unknown function [Methylacidiphilum fumariolicum SolV]
Mfumv2_1943	31.5238	2.7837	32.1789	3.06735	13.2145	0.715412		conserved exported protein of unknown function [Methylacidiphilum fumariolicum SolV]
Mfumv2_1944	43.9844	2.55993	57.3681	12.3487	72.1981	11.1187		Arsenate reductase [Methylacidiphilum fumariolicum SolV]
Mfumv2_1945	141.213	18.5695	101.152	7.45835	139.487	9.99228	arsR	Transcriptional regulator containing HTH domain,ArsR [Methylacidiphilum fumariolicum SolV]
Mfumv2_1946	8.70308	2.65613	16.112	3.53222	10.7059	1.37623		conserved membrane protein of unknown function [Methylacidiphilum fumariolicum SolV]
Mfumv2_1947	42.4087	4.62699	41.0762	3.53381	33.9017	3.2198		conserved protein of unknown function [Methylacidiphilum fumariolicum SolV]
Mfumv2_1948	17.4376	1.8675	22.9948	3.21979	11.4468	1.90732	fixC	Dehydrogenase (Flavoprotein) [Methylacidiphilum fumariolicum SolV]
Mfumv2_1949	22.0492	1.50128	42.4858	5.96604	9.5228	0.50376	bcsA	Naringenin-chalcone synthase [Methylacidiphilum fumariolicum SolV]
Mfumv2_1950	24.0306	2.15484	33.8328	1.28838	379.69	22.56		conserved exported protein of unknown function [Methylacidiphilum fumariolicum SolV]
Mfumv2_1951	45.4719	4.15061	38.953	6.65953	76.4614	4.33552		putative Starvation-inducible outer membrane lipoprotein [Methylacidiphilum fumariolicum SolV]
Mfumv2_1952	35.6428	19.7786	75.361	21.511	3.44703	1.87352		conserved protein of unknown function [Methylacidiphilum fumariolicum SolV]
Mfumv2_1953	35.5549	16.8938	49.8744	5.01328	1.35409	1.4062		conserved protein of unknown function [Methylacidiphilum fumariolicum SolV]
Mfumv2_1954	8.66295	7.61503	14.0195	2.7082	0.64498	1.11714		conserved protein of unknown function [Methylacidiphilum fumariolicum SolV]
Mfumv2_1955	97.3016	9.59717	134.86	11.2064	22.0997	7.42705		conserved protein of unknown function [Methylacidiphilum fumariolicum SolV]
Mfumv2_1956	498.192	16.6524	387.304	36.5492	165.787	32.3253		conserved protein of unknown function [Methylacidiphilum fumariolicum SolV]
Mfumv2_1958	312.375	44.33	281.171	30.7574	209.322	13.5564		protein of unknown function [Methylacidiphilum fumariolicum SolV]
Mfumv2_1959	1413.65	16.0763	689.508	84.3616	668.22	16.3745		conserved protein of unknown function [Methylacidiphilum fumariolicum SolV]
Mfumv2_1960	11.6455	14.1935	40.8335	4.44428	8.41682	2.89948		conserved protein of unknown function [Methylacidiphilum fumariolicum SolV]
Mfumv2_1961	32.6713	3.2592	44.2749	4.93983	28.9042	2.81491	tolC	Outer membrane protein [Methylacidiphilum fumariolicum SolV]
Mfumv2_1962	37.4698	3.84841	52.8941	3.656	20.6885	2.07181		putative Glycine/d-amino acid oxidases (Deaminating) [Methylacidiphilum fumariolicum SolV]
Mfumv2_1963	85.3225	13.9938	122.697	19.2352	6.9276	4.77979		conserved protein of unknown function [Methylacidiphilum fumariolicum SolV]
Mfumv2_1964	321.248	53.9482	351.603	83.2493	41.6248	9.99953		conserved protein of unknown function [Methylacidiphilum fumariolicum SolV]
Mfumv2_1965	105.854	4.39511	160.39	6.50521	58.9724	2.64272		conserved protein of unknown function [Methylacidiphilum fumariolicum SolV]
Mfumv2_1966	48.5682	5.87394	58.1866	9.08276	16.1421	2.67874		conserved protein of unknown function [Methylacidiphilum fumariolicum SolV]
Mfumv2_1967	91.127	6.34738	84.3458	8.86365	44.822	6.10157		conserved protein of unknown function [Methylacidiphilum fumariolicum SolV]
Mfumv2_1968	250.148	48.9807	172.929	21.991	67.5111	8.92025		conserved protein of unknown function [Methylacidiphilum fumariolicum SolV]
Mfumv2_1969	337.213	20.7999	298.032	18.1478	159.203	7.90407		conserved protein of unknown function [Methylacidiphilum fumariolicum SolV]
Mfumv2_1970	78.4967	8.23231	92.2974	8.2952	63.3791	4.3481		putative amidase AF_1954 [Methylacidiphilum fumariolicum SolV]
Mfumv2_1971	169.823	23.2117	220.748	18.9684	143.431	12.8029	cynS	Cyanate hydratase [Methylacidiphilum fumariolicum SolV]
Mfumv2_1972	82.8155	5.88041	83.973	11.8791	57.1372	2.8918		conserved exported protein of unknown function [Methylacidiphilum fumariolicum SolV]
Mfumv2_1973	58.0022	4.91469	72.9204	6.97796	36.6178	1.29026		putative Nitrite reductase (NO-forming) [Methylacidiphilum fumariolicum SolV]
Mfumv2_1974	56.3423	5.86908	61.8408	1.75269	38.6077	4.01115		conserved protein of unknown function [Methylacidiphilum fumariolicum SolV]
Mfumv2_1975	67.7108	0.294265	60.8565	3.84842	23.837	4.24033		TPR repeats containing protein [Methylacidiphilum fumariolicum SolV]
Mfumv2_1976	55.1041	14.3851	61.7664	11.8427	60.3412	3.38921		conserved exported protein of unknown function [Methylacidiphilum fumariolicum SolV]
Mfumv2_1977	26.8363	3.28006	28.2781	1.83745	15.4931	1.99068		conserved protein of unknown function [Methylacidiphilum fumariolicum SolV]
Mfumv2_1978	110.736	7.94142	103.42	1.71168	45.8532	4.33364	gltD	NADPH-dependent glutamate synthase beta chain or related oxidoreductase [Methylacidiphilum fumariolicum SolV]
Mfumv2_1979	106.728	11.5848	116.008	11.472	46.4784	5.00037	pyrD	Dihydroorotate dehydrogenase fused to Fe-S-cluster domain [Methylacidiphilum fumariolicum SolV]
Mfumv2_1980	113.973	7.43204	123.616	13.8357	68.8423	5.65999	hyuA	D-hydantoinase [Methylacidiphilum fumariolicum SolV]
Mfumv2_1981	138.979	9.02801	122.081	2.59631	50.1088	3.27941	argE	Acetylornithine deacetylase/Succinyl-diaminopimelate desuccinylase or related deacylase [Methylacidiphilum fumariolicum SolV]
Mfumv2_1982	4.83537	0.493625	43.8408	12.1433	1.45834	1.83452		protein of unknown function [Methylacidiphilum fumariolicum SolV]
Mfumv2_1983	78.0822	7.92998	117.671	11.0869	30.888	5.06448		conserved protein of unknown function [Methylacidiphilum fumariolicum SolV]
Mfumv2_1984	30.6921	9.88367	75.4124	8.81448	29.4033	5.23234		conserved exported protein of unknown function [Methylacidiphilum fumariolicum SolV]
Mfumv2_1985	47.8689	3.13246	45.4678	4.40865	22.9904	3.93247		putative Peptidase S9, prolyl oligopeptidase [Methylacidiphilum fumariolicum SolV]
Mfumv2_1986	131.912	5.6785	120.775	9.39539	61.4055	6.86636		putative enzyme of poly-gamma-glutamate biosynthesis (Capsule formation) [Methylacidiphilum fumariolicum SolV]
Mfumv2_1987	95.2348	8.48705	176.577	8.09104	48.323	6.07003		Predicted permease [Methylacidiphilum fumariolicum SolV]
Mfumv2_1988	452.489	56.8727	397.915	41.9119	475.374	45.8845	prkB	phosphoribulokinase [Methylacidiphilum fumariolicum SolV]
Mfumv2_1989	475.704	24.7329	360.633	19.8648	482.761	33.5398	fbp	Fructose-1,6-bisphosphatase class 1 [Methylacidiphilum fumariolicum SolV]
Mfumv2_1990	35.7946	5.78841	37.6177	6.73867	120.732	19.9322	tolC	Outer membrane protein [Methylacidiphilum fumariolicum SolV]
Mfumv2_1991	36.1688	1.54382	37.8	3.44399	72.7881	7.32949	acrB	Cation/multidrug efflux pump [Methylacidiphilum fumariolicum SolV]
Mfumv2_1992	178.983	21.1239	155.95	29.7169	1712.4	96.8683		conserved protein of unknown function [Methylacidiphilum fumariolicum SolV]
Mfumv2_1993	154.129	5.034	206.624	12.5626	143.247	14.4651	proS	Proline--tRNA ligase [Methylacidiphilum fumariolicum SolV]
Mfumv2_1994	172.964	26.5028	216.138	7.74577	143.252	7.24222	gatC	Glutamyl-tRNA(Gln) amidotransferase subunit C 1 [Methylacidiphilum fumariolicum SolV]
Mfumv2_1995	246.163	14.5932	284.582	35.1786	193.386	20.9964	gatA	Glutamyl-tRNA(Gln) amidotransferase subunit A [Methylacidiphilum fumariolicum SolV]
Mfumv2_1996	262.847	8.07999	318.926	31.2813	196.15	29.2524	gatB	Aspartyl/glutamyl-tRNA(Asn/Gln) amidotransferase subunit B [Methylacidiphilum fumariolicum SolV]
Mfumv2_1997	617.409	53.8666	520.597	44.3936	198.398	20.0386		N-acetylglucosamine kinase fused to sugar phosphate isomerase [Methylacidiphilum fumariolicum SolV]
Mfumv2_1998	173.937	9.33769	174.891	7.69636	166.085	13.229	ligA	DNA ligase [Methylacidiphilum fumariolicum SolV]
Mfumv2_1999	91.5176	10.9145	105.451	3.94605	93.2431	10.9529		LysM domain containing protein (Modular protein) [Methylacidiphilum fumariolicum SolV]
Mfumv2_2000	63.3568	1.99293	89.6728	11.0766	45.1775	6.53964	glpK	Glycerol kinase [Methylacidiphilum fumariolicum SolV]
Mfumv2_2001	2.47493	0.903925	12.4205	2.92447	1.00526	0.796521		protein of unknown function [Methylacidiphilum fumariolicum SolV]
Mfumv2_2002	3.20686	1.57167	12.7124	3.38846	0.180971	0.313451		protein of unknown function [Methylacidiphilum fumariolicum SolV]
Mfumv2_2003	333.827	43.9838	346.913	6.47719	59.4491	7.4307	coaX	Type III pantothenate kinase [Methylacidiphilum fumariolicum SolV]
Mfumv2_2004	802.45	16.7768	675.01	23.4924	324.881	29.8199	htrA	putative periplasmic serine endoprotease DegP-like [Methylacidiphilum fumariolicum SolV]
Mfumv2_2006	718.883	11.5073	655.615	40.3928	614.472	76.2513		PIN domain containing protein [Methylacidiphilum fumariolicum SolV]
Mfumv2_2007	387.774	36.2432	357.929	22.862	213.481	22.8556	trpS	Tryptophan--tRNA ligase [Methylacidiphilum fumariolicum SolV]
Mfumv2_2008	315.012	36.7289	344.461	23.7987	120.907	13.6898		Chorismate mutase [Methylacidiphilum fumariolicum SolV]
Mfumv2_2009	140.411	32.6647	140.228	16.6332	48.1027	9.2877		conserved protein of unknown function [Methylacidiphilum fumariolicum SolV]
Mfumv2_2010	87.5551	14.6148	98.2664	2.62623	82.8336	1.69804	aroD	3-dehydroquinate dehydratase [Methylacidiphilum fumariolicum SolV]
Mfumv2_2011	664.563	52.0043	546.534	13.2363	459.649	43.4951	mreB	cell wall structural complex MreBCD, actin-like component MreB [Methylacidiphilum fumariolicum SolV]
Mfumv2_2012	361.473	24.3591	356.376	19.6157	200.017	24.5366	mreC	Cell shape-determining protein MreC [Methylacidiphilum fumariolicum SolV]
Mfumv2_2013	50.4039	10.9094	58.8584	9.18527	23.2947	6.28983		conserved membrane protein of unknown function [Methylacidiphilum fumariolicum SolV]
Mfumv2_2014	309.543	24.7613	275.69	23.6605	115.881	14.892	ftsI	Cell division protein FtsI [Methylacidiphilum fumariolicum SolV]
Mfumv2_2015	149.547	3.93582	114.503	10.6057	60.7294	6.4031	rodA	Rod shape-determining protein rodA [Methylacidiphilum fumariolicum SolV]
Mfumv2_2016	318.661	26.3463	251.38	16.4723	134.518	9.86626	cafA	Ribonuclease G and E [Methylacidiphilum fumariolicum SolV]
Mfumv2_2017	483.43	3.47224	380.18	26.1681	263.289	33.5966	serS	Serine--tRNA ligase [Methylacidiphilum fumariolicum SolV]
Mfumv2_2018	347.504	14.9453	326.869	11.5002	233.63	27.7112	prc	Periplasmic protease [Methylacidiphilum fumariolicum SolV]
Mfumv2_2019	1688.65	148.115	1692.1	72.1708	1088.33	84.8197	infA	Translation initiation factor IF-1 [Methylacidiphilum fumariolicum SolV]
Mfumv2_2020	517.793	47.2996	598.699	35.1862	108.929	4.41378		Zn-dependent hydrolase of the beta-lactamase fold [Methylacidiphilum fumariolicum SolV]
Mfumv2_2021	164.591	41.9502	167.677	18.9327	21.5177	3.34318		Zn-dependent hydrolase of the beta-lactamase fold (Modular protein) [Methylacidiphilum fumariolicum SolV]
Mfumv2_2022	232.075	4.55256	226.267	24.5383	110.85	10.8769	purD	Phosphoribosylamine--glycine ligase [Methylacidiphilum fumariolicum SolV]
Mfumv2_2023	523.414	64.3647	525.777	37.8172	457.913	40.1779	htpX	membrane-associated Zn-dependent endopeptidase; self-cleaved [Methylacidiphilum fumariolicum SolV]
Mfumv2_2024	143.298	12.6327	193.114	5.63923	201.807	20.4661	gabD	Succinate-semialdehyde dehydrogenase [NADP(+)] [Methylacidiphilum fumariolicum SolV]
Mfumv2_2025	53.4278	2.76625	64.4867	5.37677	115.322	7.89316		conserved protein of unknown function [Methylacidiphilum fumariolicum SolV]
Mfumv2_2026	19.6713	2.03818	33.5082	11.8071	8.99786	2.39501		conserved protein of unknown function [Methylacidiphilum fumariolicum SolV]
Mfumv2_2027	191.121	6.99522	212.808	37.1365	124.646	9.19904		Conserved membrane protein [Methylacidiphilum fumariolicum SolV]
Mfumv2_2028	269.023	22.4947	231.397	14.7955	226.605	28.4351		Cu2+-binding oxygen sensor (SCO1/SenC/PrrC family) [Methylacidiphilum fumariolicum SolV]
Mfumv2_2030	123.032	11.8436	141.897	13.9567	92.2942	12.4809		ABC-type multidrug transport system, permease component [Methylacidiphilum fumariolicum SolV]
Mfumv2_2031	467.65	36.7102	415.447	16.8861	174.341	11.055	ccmA	ABC-type multidrug transport system, ATPase component [Methylacidiphilum fumariolicum SolV]
Mfumv2_2032	376.405	22.1588	289.572	18.8661	96.9989	6.07396	kdtA	3-deoxy-D-manno-octulosonic-acid transferase [Methylacidiphilum fumariolicum SolV]
Mfumv2_2033	242.999	18.0454	192.13	5.97672	107.268	7.05033	xerD	Tyrosine recombinase XerC [Methylacidiphilum fumariolicum SolV]
Mfumv2_2034	19.6034	8.07335	72.6306	13.0354	16.7232	6.75086		conserved protein of unknown function [Methylacidiphilum fumariolicum SolV]
Mfumv2_2035	112.397	6.11523	142.039	3.42242	64.4147	7.39013	ppc	Phosphoenolpyruvate carboxylase [Methylacidiphilum fumariolicum SolV]
Mfumv2_2036	479.681	48.2491	494.302	45.8523	379.395	73.9757		conserved protein of unknown function [Methylacidiphilum fumariolicum SolV]
Mfumv2_2037	827.989	13.4164	707.391	15.9038	319.946	49.0858	leuA	2-isopropylmalate synthase [Methylacidiphilum fumariolicum SolV]
Mfumv2_2038	877.18	13.9265	729.904	49.9008	478.957	47.9728	ilvC	Ketol-acid reductoisomerase [Methylacidiphilum fumariolicum SolV]
Mfumv2_2039	776.943	14.9301	675.182	70.7598	451.13	18.7926	ilvH	acetolactate synthase III, thiamin-dependent, small subunit [Methylacidiphilum fumariolicum SolV]
Mfumv2_2040	192.083	34.7583	243.752	20.9721	91.7147	8.36471	acyP	Acylphosphatase [Methylacidiphilum fumariolicum SolV]
Mfumv2_2041	8.79354	2.66795	14.7908	5.46482	2.50064	1.93633		conserved protein of unknown function [Methylacidiphilum fumariolicum SolV]
Mfumv2_2042	132.257	18.2801	110.018	2.98615	81.4508	7.55739	bglX	Beta-glucosidase-related glycosidase [Methylacidiphilum fumariolicum SolV]
Mfumv2_2043	159.765	8.86464	205.618	12.0283	47.0336	5.19506	caiC	Acyl-CoA synthetase (AMP-forming)/AMP-acid ligase II [Methylacidiphilum fumariolicum SolV]
Mfumv2_2044	174.236	26.4932	148.711	20.0274	34.1752	10.6612	recO	Recombinational DNA repair protein RecO [Methylacidiphilum fumariolicum SolV]
Mfumv2_2045	155.213	33.0241	131.407	19.8243	35.8935	3.83219		putative metalloprotease Minf_1752 [Methylacidiphilum fumariolicum SolV]
Mfumv2_2046	369.861	52.5714	299.604	39.7949	154.456	16.2543		Predicted membrane-associated HD superfamily hydrolase [Methylacidiphilum fumariolicum SolV]
Mfumv2_2047	528.502	38.4158	533.944	27.171	277.851	25.6886	ybeZ	putative enzyme with nucleoside triphosphate hydrolase domain [Methylacidiphilum fumariolicum SolV]
Mfumv2_2048	33.266	9.48993	51.9055	7.54441	31.5706	2.63936		Predicted flavoprotein [Methylacidiphilum fumariolicum SolV]
Mfumv2_2049	136.732	10.5723	153.673	16.2488	83.7995	11.1938	ald	Alanine dehydrogenase 2 [Methylacidiphilum fumariolicum SolV]
Mfumv2_2050	192.093	14.6947	229.403	31.0782	40.8413	4.72526	lplA	Lipoate-protein ligase A [Methylacidiphilum fumariolicum SolV]
Mfumv2_2051	485.454	41.5542	570.715	7.04761	277.807	19.3472	fkpA	Peptidyl-prolyl cis-trans isomerase [Methylacidiphilum fumariolicum SolV]
Mfumv2_2052	522.069	20.5409	665.636	29.7575	240.205	18.546		Farnesyl diphosphate synthase [Methylacidiphilum fumariolicum SolV]
Mfumv2_2053	989.661	141.241	1105.78	122.526	404.282	46.4728		conserved protein of unknown function [Methylacidiphilum fumariolicum SolV]
Mfumv2_2054	21.5583	13.168	17.7544	7.99395	3.00915	2.61424		conserved protein of unknown function [Methylacidiphilum fumariolicum SolV]
Mfumv2_2055	23.5225	6.0347	28.2596	9.31676	10.8786	4.15696		transposase [Methylacidiphilum fumariolicum SolV]
Mfumv2_2056	3.93794	2.51661	66.4022	11.8318	0.854404	0.540754		protein of unknown function [Methylacidiphilum fumariolicum SolV]
Mfumv2_2057	22.3395	10.2389	34.9153	4.26243	3.96095	1.69257		conserved protein of unknown function [Methylacidiphilum fumariolicum SolV]
Mfumv2_2058	73.4376	3.64819	72.1304	6.66109	40.946	6.55704	pstS	Phosphate-binding protein PstS [Methylacidiphilum fumariolicum SolV]
Mfumv2_2059	44.2305	9.9395	51.0289	6.99654	19.6627	2.24432	pstC	Phosphate transport system permease protein PstC [Methylacidiphilum fumariolicum SolV]
Mfumv2_2060	35.092	4.45088	48.8706	6.97184	24.0335	5.0023	pstA	phosphate transporter subunit ; membrane component of ABC superfamily [Methylacidiphilum fumariolicum SolV]
Mfumv2_2061	92.3304	8.63631	100.276	12.4891	39.8096	3.48175	pstB	phosphate transporter subunit ; ATP-binding component of ABC superfamily [Methylacidiphilum fumariolicum SolV]
Mfumv2_2062	404.705	48.2981	401.552	47.4602	21.5243	3.25902		Predicted Na+-dependent transporter [Methylacidiphilum fumariolicum SolV]
Mfumv2_2063	980.144	131.572	880.82	39.1957	44.2124	3.14688	sdhB	Succinate dehydrogenase catalytic subunit [Methylacidiphilum fumariolicum SolV]
Mfumv2_2064	1725.24	80.5318	1374.25	81.7889	73.012	4.6551	sdhA	Succinate dehydrogenase flavoprotein subunit [Methylacidiphilum fumariolicum SolV]
Mfumv2_2065	282.531	7.48834	256.271	11.7254	22.4762	3.36576	sdhC	Succinate dehydrogenase cytochrome b subunit [Methylacidiphilum fumariolicum SolV]
Mfumv2_2066	43.4257	9.53084	51.7337	6.27157	28.2649	6.28072		HAD superfamily hydrolase [Methylacidiphilum fumariolicum SolV]
Mfumv2_2067	150.531	6.53363	170.23	3.14338	88.4194	11.4944	folC	Bifunctional folylpolyglutamate [Methylacidiphilum fumariolicum SolV]
Mfumv2_2068	107.304	12.0314	122.244	6.51381	50.3296	7.96984	tlyC	Hemolysin or related protein containing CBS domains [Methylacidiphilum fumariolicum SolV]
Mfumv2_2070	130.368	20.1478	149	14.0785	51.9014	3.01532		conserved protein of unknown function [Methylacidiphilum fumariolicum SolV]
Mfumv2_2073	58.6527	1.15735	73.49	18.3634	26.2944	8.78982		conserved protein of unknown function [Methylacidiphilum fumariolicum SolV]
Mfumv2_2074	73.7329	6.61106	80.4755	16.907	47.6175	5.21398		conserved protein of unknown function [Methylacidiphilum fumariolicum SolV]
Mfumv2_2075	136.387	8.39246	81.0677	11.8494	68.76	2.12471		conserved protein of unknown function [Methylacidiphilum fumariolicum SolV]
Mfumv2_2076	77.6555	8.30049	83.9539	13.2315	64.1784	6.51097		conserved protein of unknown function [Methylacidiphilum fumariolicum SolV]
Mfumv2_2077	57.814	9.24578	67.725	9.24022	73.2486	10.6226	yhdN	General stress protein 69 [Methylacidiphilum fumariolicum SolV]
Mfumv2_2078	226.835	11.9571	245.945	11.1538	73.1118	6.55935	lepA	GTP-binding membrane protein [Methylacidiphilum fumariolicum SolV]
Mfumv2_2079	193.735	18.518	189.573	24.9853	47.495	8.33174	lepB	Signal peptidase I [Methylacidiphilum fumariolicum SolV]
Mfumv2_2080	65.1454	13.8206	69.5745	20.1328	27.0499	6.03604		conserved exported protein of unknown function [Methylacidiphilum fumariolicum SolV]
Mfumv2_2081	58.1714	12.9835	73.0891	2.44962	33.1388	6.07643		Universal stress protein [Methylacidiphilum fumariolicum SolV]
Mfumv2_2082	278.717	2.71982	230.374	6.33121	130.968	10.3023	fhs	Formate--tetrahydrofolate ligase [Methylacidiphilum fumariolicum SolV]
Mfumv2_2083	181.524	4.2972	155.491	9.67391	186.674	18.9219	resB	ResB protein required for cytochrome c biosynthesis [Methylacidiphilum fumariolicum SolV]
Mfumv2_2084	190.217	15.2969	188.98	8.17141	82.9643	10.4452	pheS	Phenylalanine--tRNA ligase alpha subunit [Methylacidiphilum fumariolicum SolV]
Mfumv2_2085	322.251	18.5817	260.298	17.664	90.3015	12.5295	ileS	Isoleucine--tRNA ligase [Methylacidiphilum fumariolicum SolV]
Mfumv2_2086	171.82	23.0363	143.127	17.2056	25.0724	2.16005		protein of unknown function [Methylacidiphilum fumariolicum SolV]
Mfumv2_2087	27184.9	1787.9	19043.1	460.142	23517	946.551		Opacity protein or related surface antigen [Methylacidiphilum fumariolicum SolV]
Mfumv2_2088	411.143	22.6412	402.067	20.9541	189.391	19.2604	qor	NADPH:quinone reductase [Methylacidiphilum fumariolicum SolV]
Mfumv2_2089	737.448	88.7693	591.381	30.3575	239.417	22.9909	thiE	Thiamine-phosphate synthase [Methylacidiphilum fumariolicum SolV]
Mfumv2_2090	1335.63	130.498	1003.19	38.5776	516.603	40.0497	accC	acetyl-CoA carboxylase, biotin carboxylase subunit [Methylacidiphilum fumariolicum SolV]
Mfumv2_2091	1.42299	1.52359	2.47156	1.9783	0.418271	0.724466		protein of unknown function [Methylacidiphilum fumariolicum SolV]
Mfumv2_2093	94.4931	18.8995	156.731	12.862	30.5949	10.6219		conserved protein of unknown function [Methylacidiphilum fumariolicum SolV]
Mfumv2_2094	1400.08	14.6521	1345.75	66.4257	609.812	44.198	tsf	Elongation factor Ts [Methylacidiphilum fumariolicum SolV]
Mfumv2_2095	3679.9	129.931	2891.49	112.983	1427.61	61.6007	rpsB	30S ribosomal subunit protein S2 [Methylacidiphilum fumariolicum SolV]
[truncated: 404 more rows]

## Sheet: key metabolism
Locus tag	Predicted gene product	Gene	Gene expression values (TPM)			Differential expression (fold change)			Gene Category (function)
			Methane	acetone	2-propanol	Acetone/Methane	2-propanol/methane	2-propanol/acetone
Mfumv2_1606	Methane monooxygenase, subunit C	pmoC3	513.871	25767	47124.4	50.1429	91.7048	1.82887	pmo operon II
Mfumv2_1605	Methane monooxygenase, subunit A	pmoA3	157.352	5395.93	9423.32	34.2921	59.8869	1.74638
Mfumv2_1604	Methane monooxygenase, subunit B	pmoB3	35.0592	3537.07	5978.25	100.889	170.519	1.69017
Mfumv2_1603	Copper associated protein	pmoD	8.51074	724.365	1987.5	85.1119	233.528	2.74378
Mfumv2_1796	Methane monooxygenase, subunit C	pmoC1	96.4463	67.9791	69.5676	0.704838	0.72131	1.02337	Methane oxidation (pmo operon I)
Mfumv2_1795	Methane monooxygenase, subunit A	pmoA1	31.4418	22.4386	27.5532	0.713656	0.876325	1.22794
Mfumv2_1794	Methane monooxygenase, subunit B	pmoB1	65.1497	70.562	84.9835	1.08308	1.30443	1.20438
Mfumv2_1793	Methane monooxygenase, subunit C	pmoC2	72542.2	19511.8	7444.05	0.268972	0.102617	0.381515
Mfumv2_1792	Methane monooxygenase, subunit A	pmoA2	27028.9	7422.5	4774.74	0.274614	0.176653	0.643279
Mfumv2_1791	Methane monooxygenase, subunit B	pmoB2	25524.2	7747.01	6633.51	0.303516	0.259891	0.856268
Mfumv2_1788	Methane monooxygenase, subunit C	pmoC4	18258.1	2245.3	1548.37	0.122975	0.0848046	0.689608
Mfumv2_1381	ATPase involved in methanol oxidation	moxR	19.6136	27.6431	25.474	1.40939	1.2988	0.921532	Methanol oxidation
Mfumv2_1185	Cytochrome c, mono-and diheme variant	xoxGJ	448.353	855.576	700.623	1.90827	1.56266	0.818891
Mfumv2_1184	Periplasmic binding protein	xoxJ	923.789	1009.64	900.305	1.09294	0.974578	0.891706
Mfumv2_1183	Methanol dehydrogenase	xoxF	5533.27	2736.67	2496.07	0.494585	0.451103	0.912083
Mfumv2_1738	Transcriptional regulator	mxaB	152.624	138.719	164.531	0.908892	1.07801	1.18607
Mfumv2_1737	Methanol utilization control sensor protein	moxY	269.735	418.697	399.098	1.55226	1.47959	0.953189
Mfumv2_1464	Coenzyme PQQ synthesis protein E	pqqE	212.939	467.855	490.254	2.19714	2.30233	1.04787
Mfumv2_1463	Coenzyme PQQ synthesis protein D	ppqD1	46.0148	91.3548	77.9908	1.98533	1.69491	0.853713
Mfumv2_1462	Pyrroloquinoline-quinone synthase	pqqC	156.641	188.217	166.052	1.20159	1.06008	0.882236
Mfumv2_1461	Coenzyme PQQ synthesis protein B	pqqB	517.901	437.671	421.644	0.845086	0.814139	0.963381
Mfumv2_1461a	Pyrroloquinoline quinone precursor peptide A	pqqA
Mfumv2_0766	Coenzyme PQQ synthesis protein D	ppqD2	29.815	54.1608	37.1172	1.81657	1.24492	0.685315
Mfumv2_0519	Putative coenzyme PQQ synthesis protein F	pqqF	241.729	653.98	575.628	2.70542	2.38129	0.880192
Mfumv2_1937	Alcohol dehydrogenase	adhA	172.227	217.851	242.763	1.26491	1.40955	1.11435	Alcohol oxidation
Mfumv2_0618	NADPH:quinone reductase or related Zn-dependent oxidoreductase	qor1	44.4015	77.3271	75.7178	1.74154	1.7053	0.979188
Mfumv2_2088	NADPH:quinone reductase or related Zn-dependent oxidoreductase	qor2	189.391	411.143	402.067	2.17087	2.12295	0.977926
Mfumv2_2408	Putative aldehyde dehydrogenase	dhaS	26.202	323.416	70.3625	12.3432	2.68539	0.217561
Mfumv2_0597	Zinc-dependent alcohol dehydrogenase	adhP/s	412.463	592.468	532.263	1.43642	1.29045	0.898382
Mfumv2_0724	Zinc-dependent alcohol dehydrogenase	adhA	135.843	112.779	190.711	0.830219	1.40391	1.69101
Mfumv2_2176	Zinc-dependent alcohol dehydrogenase	adhT	95.3269	204.428	256.091	2.14449	2.68645	1.25272
Mfumv2_1600	NADPH:quinone reductase	wrbA	95.5986	762.908	1868.18	7.98032	19.5419	2.44876
Mfumv2_2400	Dihydropteroate synthase	folP	84.8622	222.456	266.427	2.62138	3.13952	1.19766	Tetrahydrofolate synthesis & Formaldehyde oxidation
Mfumv2_0662	Aminodeoxychorismate lyase	pabA	161.265	266.389	290.385	1.65187	1.80067	1.09008
Mfumv2_0809	Phosphodiesterase/alkaline phosphatase D	phoD	43.4775	71.0202	83.2173	1.63349	1.91403	1.17174
Mfumv2_0074	GTP cyclohydrolase I	folE	529.214	772.322	554.14	1.45937	1.0471	0.717498
Mfumv2_2067	Bifunctional folylpolyglutamate synthase/dihydrofolate synthase	folC	88.4194	150.531	170.23	1.70247	1.92525	1.13086
Mfumv2_0616	FolB domain-containing protein	folB	128.509	265.565	309.032	2.06651	2.40476	1.16368
Mfumv2_0662	Aminodeoxychorismate/anthranilate synthase component II	pabA	161.265	266.389	290.385	1.65187	1.80067	1.09008
Mfumv2_0503	Dihydropteroate synthase	folP	81.3092	139.833	150.181	1.71977	1.84704	1.074
Mfumv2_1033	Methylenetetrahydrofolate dehydrogenase / Methenyltetrahydrofolate cyclohydrolase	folD	159.539	212.843	305.149	1.33412	1.9127	1.43368
Mfumv2_2082	Formate--tetrahydrofolate ligase	fhs/ftfL	130.968	278.717	230.374	2.12814	1.75901	0.826551
Mfumv2_2116	2-amino-4-hydroxy-6-hydroxymethyldihydropteridine diphosphokinase	folK	24.2575	37.552	55.6428	1.54806	2.29383	1.48175
Mfumv2_1177	Formate dehydrogenase	Fdh	123.626	160.258	185.813	1.29631	1.50303	1.15947	Formate oxidation
Mfumv2_1459	Formate dehydrogenase, gamma subunit	fdsC	266.799	152.036	120.22	0.569851	0.4506	0.790734
Mfumv2_1458	Formate dehydrogenase, beta subunit	fdsB	246.39	251.419	151.976	1.02041	0.616811	0.604475
Mfumv2_1457	Formate dehydrogenase, alpha subunit	fdsA	342.545	275.391	183.457	0.803956	0.535571	0.66617
Mfumv2_1456	Formate dehydrogenase subunit delta	fdsD	236.303	183.067	173.184	0.77471	0.732886	0.946014
Mfumv2_1567	Formate dehydrogenase	fdh	238.645	327.354	460.919	1.37172	1.9314	1.40801
Mfumv2_0751	Formate hydrogenlyase subunit 3	hyfB	37.4242	204.775	189.861	5.47172	5.07321	0.92717
Mfumv2_0752	Formate hydrogenlyase subunit 4	hycD	13.3331	302.092	271.796	22.6574	20.3851	0.899712
Mfumv2_0753	Formate hydrogenlyase membrane component	hyfA	18.0993	443.833	237.721	24.5221	13.1343	0.535609
Mfumv2_0754	Hydrogenase-4 component F homolog	hyfF	16.8311	134.834	97.7544	8.01099	5.80796	0.725
Mfumv2_0755	Putative formate hydrogenlyase	hycE	28.1541	197.159	186.951	7.00284	6.64029	0.948228
Mfumv2_0756	Putative membrane-bound hydrogenase subunit mbhJ	mbhJ	45.8611	288.633	261.415	6.29365	5.70016	0.9057
Mfumv2_1496	Ribulose bisphosphate carboxylase large chain	cbbL	5277.19	4821.29	3829.87	0.91361	0.725742	0.794367	Calvin-Benson Cycle
Mfumv2_1495	Ribulose bisphosphate carboxylase small chain 1	cbbS	4072.54	4941.57	4476.2	1.21339	1.09912	0.905826
Mfumv2_1494	Rubsico expression protein	cbxxC	3543.28	4944.99	3793.45	1.39559	1.0706	0.767131
Mfumv2_1233	Glyceraldehyde-3-phosphate dehydrogenase A	gapA	1040.1	503.623	633.816	0.484208	0.609382	1.25851
Mfumv2_1232	Phosphoglycerate kinase	pgk	430.071	253.423	317.587	0.589258	0.738452	1.25319
Mfumv2_1231	Triosephosphate isomerase	tpiA	240.663	180.031	271.474	0.748064	1.12803	1.50793
Mfumv2_1098	Xylulose-5-phosphate/fructose-6-phosphate phosphoketolase	xfp	82.8755	341.457	188.47	4.12012	2.27413	0.551958
Mfumv2_0234	Fructose-bisphosphate aldolase/6-deoxy-5-ketofructose 1-phosphate synthase	fbaB	131.982	304.834	152.34	2.30966	1.15425	0.499747
Mfumv2_2164	Fructose-bisphosphate aldolase	fbaA	616.08	440.617	386.306	0.715195	0.627038	0.876737
Mfumv2_1989	Fructose-1,6-bisphosphatase class 1	fbp	482.761	475.704	360.633	0.98538	0.747021	0.758105
Mfumv2_1635	Fructose-1,6-bisphosphatase class 2	glpX	350.565	393.037	447.463	1.12115	1.2764	1.13847
Mfumv2_1492	Transketolase	tktB	1271.48	2166.27	1793.79	1.70374	1.41079	0.828055
Mfumv2_2254	Ribose 5-phosphate isomerase B	rpiB	186.877	381.529	306.973	2.0416	1.64265	0.804585
Mfumv2_1493	Phosphoribulokinase	prkB	995.5	2244.05	1638.38	2.2542	1.64578	0.730096
Mfumv2_0601	Ribulose-phosphate 3-epimerase	rpe	71.8332	119.371	141.299	1.66178	1.96704	1.18369
Mfumv2_0799	Ribulose-phosphate 3-epimerase	rpe2	202.743	326.836	326.073	1.61207	1.60831	0.997664
Mfumv2_1300	RuBisCO operon transcriptional regulator CbbR	CbbR	45.4658	64.4377	57.6022	1.41728	1.26693	0.893921
Mfumv2_1211	Glucose-6-phosphate isomerase	pgi	59.0128	188.871	135.503	3.20051	2.29616	0.717434
Mfumv2_1786	Glucose-6-phosphate dehydrogenase	zwf	150.749	354.314	277.605	2.35036	1.84151	0.783499
Mfumv2_2185	Glucose-6-phosphate dehydrogenase	zwf2	140.286	290.764	169.476	2.07265	1.20807	0.582864
Mfumv2_1785	6-phosphogluconolactonase	pgl	112.471	335.115	270.674	2.97956	2.4066	0.807705
Mfumv2_2253	NADP-dependent phosphogluconate dehydrogenase	gndA	67.81	318.247	158.616	4.69322	2.33912	0.498404
Mfumv2_1497	Transaldolase	mipB	106.609	188.672	182.542	1.76977	1.71227	0.96751
Mfumv2_1331	Transaldolase	tal	124.473	349.373	158.118	2.80681	1.27029	0.452575
Mfumv2_0902	Carbonic anhydrase	cynT	830.408	144.684	175.686	0.174233	0.211566	1.21427
Mfumv2_1085	Isocitrate lyase	aceA	60.6291	167.795	157.158	2.76756	2.59212	0.936609	TCA cycle
Mfumv2_1086	Malate synthase	aceB	78.2521	113.257	132.059	1.44734	1.6876	1.16601
Mfumv2_0076	2-oxoglutarate decarboxylase, thiamin-requiring	sucA	131.702	1652.97	1278.45	12.5508	9.70714	0.773426
Mfumv2_0077	Dihydrolipoyltranssuccinase	sucB	123.079	1695.35	1239.01	13.7745	10.0668	0.730827
Mfumv2_1227	Aconitate hydratase 1	acnA	251.813	551.796	475.454	2.19129	1.88812	0.861648
Mfumv2_2120	2-methylcitrate synthase	prpC	191.318	196.281	249.922	1.02594	1.30631	1.27329
Mfumv2_1016	Fumarate hydratase (fumarase C),aerobic Class II	fumC	97.4347	170.287	205.235	1.7477	2.10638	1.20523
Mfumv2_1135	Isocitrate dehydrogenase [NADP]	icd	180.427	650.082	548.745	3.60302	3.04136	0.844116
Mfumv2_1646	Malate dehydrogenase	mdh	196.927	282.588	281.769	1.43499	1.43083	0.997102
Mfumv2_1246	Succinyl-CoA synthetase, NAD(P)-binding, alpha subunit	sucD	137.674	3581.59	2550.35	26.0151	18.5246	0.712073
Mfumv2_1245	Succinyl-CoA synthetase, beta subunit	sucC	55.47	1161.17	1008.13	20.9333	18.1743	0.868198
Mfumv2_2065	Succinate dehydrogenase cytochrome b subunit	sdhC	22.4762	282.531	256.271	12.5703	11.4019	0.907054
Mfumv2_2064	Succinate dehydrogenase flavoprotein subunit	sdhA	73.012	1725.24	1374.25	23.6295	18.8222	0.796554
Mfumv2_2063	Succinate dehydrogenase iron-sulfur protein	sdhB	44.2124	980.144	880.82	22.169	19.9225	0.898664
Mfumv2_0078	Dihydrolipoyl dehydrogenase	lpd	54.4699	608.267	511.724	11.167	9.39462	0.841283
Mfumv2_1192	Dihydrolipoyl dehydrogenase	lpd	236.838	666.676	598.004	2.81491	2.52495	0.896992
Mfumv2_1417	Dihydrolipoyl dehydrogenase	lpd	115.445	176.777	184.21	1.53127	1.59565	1.04205
Mfumv2_1197	Pyruvate dehydrogenase (acetyl-transferring) E1 component subunit alpha	pdhA	605.209	850.29	901.885	1.40495	1.4902	1.06068	Carbohydrate metabolism
Mfumv2_1196	Alpha-ketoacid dehydrogenase subunit beta	pdhB	360.566	611.552	641.744	1.69609	1.77983	1.04937
Mfumv2_0316	Tetratricopeptide repeat protein	nrfG	69.4626	123.77	105.748	1.78182	1.52237	0.854395
Mfumv2_1193	Pyruvate dehydrogenase complex dihydrolipoamide acetyltransferase	pdhC	399.718	743.139	656.992	1.85916	1.64364	0.884077
Mfumv2_2035	Phosphoenolpyruvate carboxylase	ppc	64.4147	112.397	142.039	1.7449	2.20507	1.26372
Mfumv2_1082	Phosphoenolpyruvate carboxykinase (ATP)	pckA	130.718	139.935	178.63	1.0705	1.36653	1.27653
Mfumv2_0089	Pyruvate kinase	pyk	116.699	555.478	449.76	4.75991	3.854	0.80968
Mfumv2_0017	Phosphoenolpyruvate synthase	ppsA	338.864	484.822	353.071	1.43073	1.04193	0.728249
Mfumv2_1602	Phosphoenolpyruvate synthase	ppsA	14.7646	2374.11	4885.09	160.798	330.866	2.05765
Mfumv2_2140	Phosphopyruvate hydratase / enolase	eno	266.921	550.196	466.759	2.06127	1.74868	0.84835
Mfumv2_0792	Phosphoglyceromutase 1	gpmA	146.199	244.126	219.737	1.66982	1.503	0.900095
Mfumv2_1491	Phosphoglycerate mutase	phoE	322.887	756.394	744.624	2.34259	2.30614	0.98444
Mfumv2_0253	ATP-dependent 6-phosphofructokinase	pfkA	113.186	396.23	323.667	3.5007	2.85961	0.816868
Mfumv2_0936	Ribose-phosphate pyrophosphokinase	prsA	214.628	716.074	607.616	3.33634	2.83101	0.848538
Mfumv2_2035	Pyruvate decarboxylase	ppc	64.4147	112.397	142.039	1.7449	2.20507	1.26372
Mfumv2_0825	Acetyl-CoA carboxylase, beta (carboxyltranferase) subunit	accD	75.3327	71.6094	86.186	0.950575	1.14407	1.20356
Mfumv2_0844	Acetyl-coenzyme A carboxylase carboxyl transferase subunit alpha	accA	100.29	174.032	141.5	1.73528	1.4109	0.813067
Mfumv2_2288	Acetyl-coenzyme A synthetase	acsA	139.697	192.441	144.665	1.37756	1.03556	0.751734
Mfumv2_0855	Acetyl-CoA carboxylase biotin carboxyl carrier protein	accB	148.714	148.29	220.734	0.997143	1.48428	1.48853
Mfumv2_2090	Acetyl-CoA carboxylase, biotin carboxylase subunit	accC	516.603	1335.63	1003.19	2.58542	1.94189	0.751094
Mfumv2_0127	NADH-quinone oxidoreductase subunit A	nuoA	250.453	400.254	334.109	1.59812	1.33402	0.834742	Respiratory complex I ( NADH:ubiquinone reductases)
Mfumv2_2241	NADH-quinone oxidoreductase subunit B	nuoB	301.785	1229.15	1103.62	4.07293	3.65698	0.897875
Mfumv2_2240	NADH-quinone oxidoreductase subunit C	nuoC	199.544	1124.43	986.069	5.63497	4.9416	0.876952
Mfumv2_2239	NADH-quinone oxidoreductase subunit D	nuoD	200.666	1337.09	1054.36	6.66328	5.25432	0.788548
Mfumv2_2238	NADH-ubiquinone oxidoreductase chain E	nuoE	195.503	1387.08	1160.29	7.09493	5.9349	0.8365
Mfumv2_2237	NADH:ubiquinone oxidoreductase, chain F	nuoF	196.297	1531.72	1382.19	7.80311	7.04133	0.902375
Mfumv2_2236	NADH-quinone oxidoreductase subunit G	nuoG	175.993	1252.26	1119.52	7.11537	6.36118	0.894005
Mfumv2_2235	NADH-quinone oxidoreductase subunit H 2	nuoH	90.6212	576.066	504.199	6.35685	5.56381	0.875246
Mfumv2_2337	NADH-quinone oxidoreductase subunit N	nuoN	76.4602	305.767	248.707	3.99904	3.25276	0.813385
Mfumv2_2339	NADH-ubiquinone oxidoreductase chain M	nuoM	97.0277	347.349	280.73	3.57989	2.8933	0.808208
Mfumv2_2341	NADH dehydrogenase subunit L	nuoL	132.429	401.11	362.031	3.02888	2.73378	0.902572
Mfumv2_2342	NADH-quinone oxidoreductase subunit K	nuoK	395.439	937.012	829.922	2.36955	2.09874	0.885711
Mfumv2_2343	NADH-ubiquinone oxidoreductase chain J	nuoJ	496.268	850.826	969.354	1.71445	1.95329	1.13931
Mfumv2_2344	NADH-quinone oxidoreductase subunit I	nuoI	522.402	716.308	771.5	1.37118	1.47683	1.07705
Mfumv2_1081	F-type H+-transporting ATPase subunit gamma	atpG	78.4609	244.243	196.851	3.11293	2.50891	0.805964	ATP synthase
Mfumv2_1080	F-type H+/Na+-transporting ATPase subunit alpha	atpA	61.9891	207.278	159.577	3.34378	2.57428	0.769871
Mfumv2_1079	F-type H+-transporting ATPase subunit b	atpF	81.3997	308.897	244.238	3.79481	3.00047	0.790678
Mfumv2_1078	F-type H+-transporting ATPase subunit c	atpE	61.49	157.343	120.777	2.55884	1.96417	0.7676
Mfumv2_1077	F-type H+-transporting ATPase subunit a	atpB	39.5953	186.918	116.817	4.72071	2.95027	0.624963
Mfumv2_1076	F0F1-type ATP synthase subunit		50.1272	156.16	116.305	3.11526	2.32019	0.744781
Mfumv2_1075	F-type H+-transporting ATPase subunit epsilon	atpC	55.9678	313.812	169.178	5.607	3.02278	0.539107
Mfumv2_1074	F-type H+/Na+-transporting ATPase subunit beta	atpD	102.095	361.314	218.832	3.539	2.14342	0.605656
Mfumv2_2461	F-type H+-transporting ATPase subunit epsilon	atpC	381.948	1691.83	1270.23	4.42948	3.32565	0.750799
Mfumv2_2460	F-type H+/Na+-transporting ATPase subunit beta	atpD	399.091	1280.33	1173.92	3.20812	2.94149	0.91689
Mfumv2_2459	F-type H+-transporting ATPase subunit gamma	atpG	228.314	851.99	856.765	3.73165	3.75257	1.00561
Mfumv2_2458	F-type H+/Na+-transporting ATPase subunit alpha	atpA	540.452	1522.43	1570.97	2.81696	2.90677	1.03188
Mfumv2_2457	F-type H+-transporting ATPase subunit delta	atpH	759.02	1788	2115.5	2.35567	2.78714	1.18316
Mfumv2_2456	F-type H+-transporting ATPase subunit b	atpF	1362.54	2471.92	2401.79	1.8142	1.76273	0.971633
Mfumv2_2455	F-type H+-transporting ATPase subunit c	atpE	841.542	1035.5	1101.69	1.23048	1.30913	1.06392
Mfumv2_2454	F-type H+-transporting ATPase subunit a	atpB	1128.25	1523.84	1408.72	1.35062	1.24859	0.924455
Mfumv2_1715	Protoheme IX farnesyltransferase	ctaB	101.904	91.5075	131.96	0.897979	1.29494	1.44207	Complex III (ACIII) and Complex IV (Cytochrome C oxidase)
Mfumv2_1714	Heme A synthase, cytochrome oxidase biogenesis protein	ctaA	126.533	87.7271	88.7013	0.693317	0.701016	1.01111
Mfumv2_0389	caa3-type oxidase, subunit IV	coxD	449.954	618.984	502.314	1.37566	1.11637	0.811514
Mfumv2_0388	Cytochrome c oxidase polypeptide III	cyoC	628.076	534.39	513.447	0.850836	0.817492	0.96081
Mfumv2_0392	Heme/copper-type cytochrome oxidase, subunit 2	cyoA	429.204	657.541	565.734	1.532	1.3181	0.860378
Mfumv2_0387	Cytochrome c oxidase subunit 1	coxN	316.832	232.87	206.902	0.734997	0.653035	0.888486
Mfumv2_1121	cytochrome c oxidase, cbb3-type, subunit III	cccA	30.6495	73.7605	78.1776	2.40658	2.5507	1.05988
Mfumv2_1185	Cytochrome c, mono-and diheme variant	cytC/xoxGJ	448.353	855.576	700.623	1.90827	1.56266	0.818891
Mfumv2_0386	Cytochrome c	cccA	96.2114	341.22	309.237	3.54656	3.21414	0.90627
Mfumv2_0385	Cytochrome c oxidase subunit 2	ccoO	67.0583	116.801	122.523	1.74178	1.82711	1.04899
Mfumv2_0384	Cytochrome c oxidase subunit 1	ccoN	46.9014	139.825	114.673	2.98124	2.44497	0.820117
Mfumv2_2181	Alternative cytochrome c oxidase subunit 1	coxA	127.76	56.5263	97.2643	0.442442	0.761306	1.72069
Mfumv2_0383	Hypothetical membrane-associated protein	ActG†	123.33	445.613	305.952	3.61318	2.48076	0.686586
Mfumv2_0382	quinol:cytochrome c oxidoreductase quinone-binding subunit 2	ActF†	53.4192	167.52	139.634	3.13594	2.61393	0.83354
Mfumv2_0381	quinol:cytochrome c oxidoreductase quinone-binding subunit 2	ActE†	69.8637	166.301	168.557	2.38036	2.41265	1.01357
Mfumv2_0380	Hypothetical membrane-associated protein	ActD†	57.6548	172.945	141.279	2.99967	2.45043	0.816899
Mfumv2_0379	Prokaryotic molybdopterin-containing oxidoreductase family, membrane subunit	ActC†	56.1662	163.017	124.52	2.9024	2.21699	0.763845
Mfumv2_0378	Anaerobic dehydrogenase and Fe-S-cluster domain	ActB†	97.0343	271.377	212.357	2.79671	2.18848	0.782518
Mfumv2_0377	Cytochrome_C7	ActA†	95.0919	223.997	175.495	2.35559	1.84553	0.78347

## Sheet: 1600-1612
locus_tag	TPM acetone	sds	TPM 2 propanol	sds	TPM methane	sds	Gene
Mfumv2_1600	762.908	77.4249	1868.18	110.267	95.5986	18.9395	wrbA	putative conserved flavoprotein [Methylacidiphilum fumariolicum SolV]	2.44876
Mfumv2_1601	1900.83	166.485	4790.87	388.493	23.4692	2.8917		conserved membrane protein of unknown function [Methylacidiphilum fumariolicum SolV]	2.5204
Mfumv2_1602	2374.11	5.08725	4885.09	225.375	14.7646	1.72973	pps	phosphoenolpyruvate synthase [Methylacidiphilum fumariolicum SolV]	2.05765
Mfumv2_1603	724.365	7.58394	1987.5	157.418	8.51074	2.00311		conserved protein of unknown function [Methylacidiphilum fumariolicum SolV]	2.74378
Mfumv2_1604	3537.07	371.24	5978.25	723	35.0592	8.34706	pmoB3	Particulate methane monooxygenase subunit alpha [Methylacidiphilum fumariolicum SolV]	1.69017
Mfumv2_1605	5395.93	411.79	9423.32	1164.36	157.352	17.2974	pmoA3	Particulate methane monooxygenase subunit beta [Methylacidiphilum fumariolicum SolV]	1.74638
Mfumv2_1606	25767	1879.56	47124.4	2866.2	513.871	52.2561	pmoC3	Particulate methane monooxygenase subunit gamma [Methylacidiphilum fumariolicum SolV]	1.82887
Mfumv2_1607	3.7915	3.55802	13.4016	4.0476	2.79544	1.28995		protein of unknown function [Methylacidiphilum fumariolicum SolV]	3.53464
Mfumv2_1608	2987.6	73.1562	7064.26	267.097	106.135	14.8873	gloA	Lactoylglutathione lyase family protein [Methylacidiphilum fumariolicum SolV]	2.36453
Mfumv2_1609	1635.37	13.4111	4642.85	114.721	68.5238	0.655545		conserved protein of unknown function [Methylacidiphilum fumariolicum SolV]	2.83902
Mfumv2_1610	1719.73	211.681	3843.95	306.782	44.1892	2.54602	betA	Glucose-methanol-choline (GMC) oxidoreductase:NAD binding subunit [Methylacidiphilum fumariolicum SolV]	2.2352
Mfumv2_1611	945.326	67.0514	2197.98	91.1265	30.1953	4.25192	glcD	Glycolate oxidase subunit GlcD [Methylacidiphilum fumariolicum SolV]	2.3251
Mfumv2_1612	667.215	90.1637	1566.07	78.6535	37.8257	6.30818	glpC	Glycolate dehydrogenase, iron-sulfur subunit GlcF [Methylacidiphilum fumariolicum SolV]	2.34717
Mfumv2_1183	2736.67	213.691	2496.07	286.473	5533.27	436.517	xoxF	methanol dehydrogenase XoxF [Methylacidiphilum fumariolicum SolV]	0.912083
Mfumv2_1184	1009.64	30.9005	900.305	71.4525	923.789	134.651	xoxJ	XoxJ periplasmic substrate binding protein [Methylacidiphilum fumariolicum SolV]	0.891706
Mfumv2_1185	855.576	22.7877	700.623	12.0737	448.353	73.8602	xoxGJ	Cytochrome c1 family protein involved in methanol oxydation [XoxG/XoxJ fusion] [Methylacidiphilum fumariolicum SolV]	0.818891
Mfumv2_1588	122.662	4.83767	156.991	7.33524	107.258	8.60515	wrbA	putative conserved flavoprotein [Methylacidiphilum fumariolicum SolV]	1.27987
Mfumv2_1588	Mfumv2_1600	99.51% identity	e value	3e-146
locus_tag	TPM acetone	sds	TPM 2 propanol	sds	TPM methane	sds	Gene
Mfumv2_0873	1275.71	163.968	992.137	94.923	554.906	54.7462	gloB	Zn-dependent hydrolase, glyoxylase family [Methylacidiphilum fumariolicum SolV]
Mfumv2_1149	134.614	23.2963	167.374	27.2824	64.6381	11.6309	gloB	Zn-dependent hydrolase, glyoxylase family [Methylacidiphilum fumariolicum SolV]
Mfumv2_0935	431.702	59.045	476.135	16.2895	230.304	27.4878	gloB	Zn-dependent hydrolase, glyoxylase family [Methylacidiphilum fumariolicum SolV]
Mfumv2_1183	2736.67	213.691	2496.07	286.473	5533.27	436.517	xoxF	methanol dehydrogenase XoxF [Methylacidiphilum fumariolicum SolV]
Mfumv2_1184	1009.64	30.9005	900.305	71.4525	923.789	134.651	xoxJ	XoxJ periplasmic substrate binding protein [Methylacidiphilum fumariolicum SolV]
Mfumv2_1185	855.576	22.7877	700.623	12.0737	448.353	73.8602	xoxGJ	Cytochrome c1 family protein involved in methanol oxydation [XoxG/XoxJ fusion] [Methylacidiphilum fumariolicum SolV]
Mfumv2_0724	112.779	12.3114	190.711	30.802	135.843	17.4964	adhA	putative alcohol dehydrogenase AdhA [Methylacidiphilum fumariolicum SolV]
Mfumv2_2176	204.428	13.7587	256.091	26.5352	95.3269	0.709455	adhT	Alcohol dehydrogenase [Methylacidiphilum fumariolicum SolV]
Mfumv2_1937	217.851	5.87955	242.763	16.4636	172.227	7.30008	qor	NADPH:quinone reductase or related Zn-dependent oxidoreductase [Methylacidiphilum fumariolicum SolV]
Mfumv2_0618	77.3271	8.2116	75.7178	17.6356	44.4015	5.84566	qor	NADPH:quinone reductase or related Zn-dependent oxidoreductase [Methylacidiphilum fumariolicum SolV]
Mfumv2_2064	1725.24	80.5318	1374.25	81.7889	73.012	4.6551	sdhA	Succinate dehydrogenase flavoprotein subunit [Methylacidiphilum fumariolicum SolV]
Mfumv2_1191	3053.96	152.843	2242.02	108.334	1752.12	153.391	mmsB	3-hydroxyisobutyrate dehydrogenase or related beta-hydroxyacid dehydrogenase [Methylacidiphilum fumariolicum SolV]
Mfumv2_0716	189.99	11.0112	164.753	11.2036	82.8838	3.05095	mviM	Predicted dehydrogenase [Methylacidiphilum fumariolicum SolV]
Mfumv2_0090	187.938	27.4645	121.974	12.2693	38.7912	0.90687	dltE	Short-chain dehydrogenase [Methylacidiphilum fumariolicum SolV]
Mfumv2_1817	899.867	97.6153	740.791	69.0675	277.39	36.4916	fabG	Short-chain alcohol dehydrogenase [Methylacidiphilum fumariolicum SolV]
Mfumv2_2434	349.784	31.9323	304.946	24.0745	231.981	24.7003	fabG	Short-chain alcohol dehydrogenase [Methylacidiphilum fumariolicum SolV]
Mfumv2_0632	410.75	26.3747	372.28	26.7116	371.476	37.5708		Short chain alcohol dehydrogenase [Methylacidiphilum fumariolicum SolV]
Mfumv2_1817	899.867	97.6153	740.791	69.0675	277.39	36.4916	fabG	Short-chain alcohol dehydrogenase [Methylacidiphilum fumariolicum SolV]

## Sheet: dehydrogenase
Mfumv2_1600	762.908	77.4249	1868.18	110.267	95.5986	18.9395	wrbA	putative conserved flavoprotein [Methylacidiphilum fumariolicum SolV]
Mfumv2_1588	122.662	4.83767	156.991	7.33524	107.258	8.60515	wrbA	putative conserved flavoprotein [Methylacidiphilum fumariolicum SolV]
Mfumv2_0724	112.779	12.3114	190.711	30.802	135.843	17.4964	adhA	putative alcohol dehydrogenase AdhA [Methylacidiphilum fumariolicum SolV]
Mfumv2_0716	189.99	11.0112	164.753	11.2036	82.8838	3.05095	mviM	Predicted dehydrogenase [Methylacidiphilum fumariolicum SolV]
Mfumv2_0090	187.938	27.4645	121.974	12.2693	38.7912	0.90687	dltE	Short-chain dehydrogenase [Methylacidiphilum fumariolicum SolV]
Mfumv2_2408	323.416	14.9951	70.3625	3.29791	26.202	4.8328	dhaS	putative aldehyde dehydrogenase DhaS [Methylacidiphilum fumariolicum SolV]
Mfumv2_0138	82.2966	5.58345	62.2813	4.04103	35.0595	5.34121		putative NADH dehydrogenase, FAD-containing subunit [Methylacidiphilum fumariolicum SolV]
Mfumv2_1183	2736.67	213.691	2496.07	286.473	5533.27	436.517	xoxF	methanol dehydrogenase XoxF [Methylacidiphilum fumariolicum SolV]
Mfumv2_2064	1725.24	80.5318	1374.25	81.7889	73.012	4.6551	sdhA	Succinate dehydrogenase flavoprotein subunit [Methylacidiphilum fumariolicum SolV]
Mfumv2_1817	899.867	97.6153	740.791	69.0675	277.39	36.4916	fabG	Short-chain alcohol dehydrogenase [Methylacidiphilum fumariolicum SolV]
Mfumv2_0597	592.468	21.9252	532.263	25.7921	412.463	38.3394	dhaS	putative aldehyde dehydrogenase DhaS [Methylacidiphilum fumariolicum SolV]
Mfumv2_2434	349.784	31.9323	304.946	24.0745	231.981	24.7003	fabG	Short-chain alcohol dehydrogenase [Methylacidiphilum fumariolicum SolV]
Mfumv2_0173	189.376	14.5541	269.706	10.6224	99.8119	8.29279	pyrD	Dihydroorotate dehydrogenase (quinone) [Methylacidiphilum fumariolicum SolV]
Mfumv2_2176	204.428	13.7587	256.091	26.5352	95.3269	0.709455	adhT	Alcohol dehydrogenase [Methylacidiphilum fumariolicum SolV]
Mfumv2_0618	77.3271	8.2116	75.7178	17.6356	44.4015	5.84566	qor	NADPH:quinone reductase or related Zn-dependent oxidoreductase [Methylacidiphilum fumariolicum SolV]
Mfumv2_1937	217.851	5.87955	242.763	16.4636	172.227	7.30008	qor	NADPH:quinone reductase or related Zn-dependent oxidoreductase [Methylacidiphilum fumariolicum SolV]
Mfumv2_0862	120.704	14.1668	126.85	11.0727	83.5006	7.94015	fabI	Enoyl-[acyl-carrier-protein] reductase [NADH] FabI [Methylacidiphilum fumariolicum SolV]
Mfumv2_1191	3053.96	152.843	2242.02	108.334	1752.12	153.391	mmsB	3-hydroxyisobutyrate dehydrogenase or related beta-hydroxyacid dehydrogenase [Methylacidiphilum fumariolicum SolV]
Mfumv2_0632	410.75	26.3747	372.28	26.7116	371.476	37.5708		Short chain alcohol dehydrogenase [Methylacidiphilum fumariolicum SolV]
Mfumv2_1817	899.867	97.6153	740.791	69.0675	277.39	36.4916	fabG	Short-chain alcohol dehydrogenase [Methylacidiphilum fumariolicum SolV]
Mfumv2_0694	727.52	35.7762	916.972	47.3245	418.176	29.5481	fabG	3-oxoacyl-[acyl-carrier-protein] reductase [Methylacidiphilum fumariolicum SolV]
Mfumv2_2030	123.032	11.8436	141.897	13.9567	92.2942	12.4809		ABC-type multidrug transport system, permease component [Methylacidiphilum fumariolicum SolV]
Mfumv2_2031	467.65	36.7102	415.447	16.8861	174.341	11.055	ccmA	ABC-type multidrug transport system, ATPase component [Methylacidiphilum fumariolicum SolV]
Mfumv2_2245	60.779	4.16152	78.1138	5.28568	39.1138	2.38074	lolE	ABC-type transport system, involved in lipoprotein release, permease component [Methylacidiphilum fumariolicum SolV]
Mfumv2_2320	289.367	20.5273	262.606	9.76681	121.606	16.0713	ccmC	ABC-type transport system involved in cytochrome c biogenesis, permease component [Methylacidiphilum fumariolicum SolV]
Mfumv2_2466	115.802	19.4972	124.888	10.0412	142.773	11.6912	ccmC	ABC-type transport system involved in cytochrome c biogenesis, permease component [Methylacidiphilum fumariolicum SolV]
Mfumv2_2483	110.457	17.9935	106.707	12.4128	33.0094	3.14796	salY	ABC-type antimicrobial peptide transport system,permease component [Methylacidiphilum fumariolicum SolV]
Mfumv2_0239	41.8714	4.71872	55.3054	1.14373	39.9211	5.54173	ddpA	ABC-type dipeptide transport system, periplasmic component [Methylacidiphilum fumariolicum SolV]
Mfumv2_0244	137.762	8.6481	127.885	5.12064	47.77	4.16275	dppC	ABC-type dipeptide/oligopeptide/nickel transport system, permease component [Methylacidiphilum fumariolicum SolV]
Mfumv2_0674	1098.03	46.3261	1408.41	67.0044	543.116	48.0466		ABC-type transport system involved in gliding motility, ATPase component [Methylacidiphilum fumariolicum SolV]
Mfumv2_0675	208.02	28.2719	340.924	16.233	101.219	12.78	nosY	ABC-type transport system involved in gliding motility, permease component [Methylacidiphilum fumariolicum SolV]
Mfumv2_0676	418.525	22.2287	449.166	21.7006	168.118	17.4549	gldG	ABC-type transport system involved in gliding motility, auxiliary component [Methylacidiphilum fumariolicum SolV]
Mfumv2_0875	187.472	23.7584	180.797	14.1034	78.5738	13.3118	lraI	ABC-type Mn2+/Zn2+ transport system, periplasmic component [Methylacidiphilum fumariolicum SolV]
Mfumv2_0876	105.701	11.6812	104.034	8.99394	38.4361	5.80875	znuC	ABC-type Mn2+/Zn2+ transport system, ATPase component [Methylacidiphilum fumariolicum SolV]
Mfumv2_0877	47.2282	7.09562	49.6702	7.31599	14.0759	0.590768	znuB	ABC-type Mn2+/Zn2+ transport system, permease component [Methylacidiphilum fumariolicum SolV]
Mfumv2_1009	177.28	10.9316	199.158	13.7979	142.206	9.67872	ttg2C	Organic solvents resistance ABC-type transport system, periplasmic component [Methylacidiphilum fumariolicum SolV]
Mfumv2_1178	65.141	13.2128	57.4232	1.84345	42.8407	2.229	modA	ABC-type molybdate transport system, periplasmic component [Methylacidiphilum fumariolicum SolV]
Mfumv2_1180	94.9183	4.82334	89.2343	11.0364	46.5527	9.48908	malK	ABC-type molybdate transport system, ATPase component [Methylacidiphilum fumariolicum SolV]
Mfumv2_1229	72.4655	15.2938	142.423	15.7307	38.4088	5.08342	oppA	ABC-type oligopeptide transport system,periplasmic component [Methylacidiphilum fumariolicum SolV]
Mfumv2_1659	600.189	17.9946	733.846	22.6526	22.9808	2.55923		ABC-type multidrug transport system, permease component [Methylacidiphilum fumariolicum SolV]
Mfumv2_1660	92.8207	9.38304	128.723	20.0419	42.8186	4.7642	ccmA	ABC-type multidrug transport system, ATPase component [Methylacidiphilum fumariolicum SolV]
Mfumv2_1684	103.032	3.03025	108.308	14.6528	43.4829	4.97587	mdlB	ABC-type multidrug transport system, ATPase and permease component [Methylacidiphilum fumariolicum SolV]
Mfumv2_1762	197.069	9.74672	199.871	23.6389	102.161	6.60098	mdlB	ABC-type multidrug transport system, ATPase and permease component [Methylacidiphilum fumariolicum SolV]
Mfumv2_1800	96.5756	11.7173	102.104	5.62909	54.4216	5.65752		ABC-type multidrug transport system, permease component [Methylacidiphilum fumariolicum SolV]
Mfumv2_0138	82.2966	5.58345	62.2813	4.04103	35.0595	5.34121	2_0138	putative NADH dehydrogenase, FAD-containing subunit [Methylacidiphilum fumariolicum SolV]			NAD(P)/FAD-dependent oxidoreductase
Mfumv2_1600	762.908	77.4249	1868.18	110.267	95.5986	18.9395	wrbA	putative conserved flavoprotein [Methylacidiphilum fumariolicum SolV]
Mfumv2_1588	122.662	4.83767	156.991	7.33524	107.258	8.60515	wrbA	putative conserved flavoprotein [Methylacidiphilum fumariolicum SolV]
Mfumv2_0724	112.779	12.3114	190.711	30.802	135.843	17.4964	adhA	putative alcohol dehydrogenase AdhA [Methylacidiphilum fumariolicum SolV]
Mfumv2_0597	592.468	21.9252	532.263	25.7921	412.463	38.3394	dhaS1	putative aldehyde dehydrogenase DhaS [Methylacidiphilum fumariolicum SolV]
Mfumv2_2408	323.416	14.9951	70.3625	3.29791	26.202	4.8328	dhaS2	putative aldehyde dehydrogenase DhaS [Methylacidiphilum fumariolicum SolV]
Mfumv2_2176	204.428	13.7587	256.091	26.5352	95.3269	0.709455	adhT	Alcohol dehydrogenase [Methylacidiphilum fumariolicum SolV]
Mfumv2_0618	77.3271	8.2116	75.7178	17.6356	44.4015	5.84566	qor	NADPH:quinone reductase or related Zn-dependent oxidoreductase [Methylacidiphilum fumariolicum SolV]
Mfumv2_1937	217.851	5.87955	242.763	16.4636	172.227	7.30008	qor	NADPH:quinone reductase or related Zn-dependent oxidoreductase [Methylacidiphilum fumariolicum SolV]
Mfumv2_1183	2736.67	213.691	2496.07	286.473	5533.27	436.517	xoxF	methanol dehydrogenase XoxF [Methylacidiphilum fumariolicum SolV]
Mfumv2_1184	1009.64	30.9005	900.305	71.4525	923.789	134.651	xoxJ	XoxJ periplasmic substrate binding protein [Methylacidiphilum fumariolicum SolV]
Mfumv2_1185	855.576	22.7877	700.623	12.0737	448.353	73.8602	xoxGJ	Cytochrome c1 family protein involved in methanol oxydation [XoxG/XoxJ fusion] [Methylacidiphilum fumariolicum SolV]
Mfumv2_1461	437.671	34.4406	421.644	50.4574	517.901	55.8556	pqqB	Coenzyme PQQ synthesis protein B [Methylacidiphilum fumariolicum SolV]
Mfumv2_1462	188.217	10.6019	166.052	26.6881	156.641	31.1294	pqqC	Pyrroloquinoline-quinone synthase [Methylacidiphilum fumariolicum SolV]
Mfumv2_1463	91.3548	2.58678	77.9908	18.3589	46.0148	12.8489	pqqD	Coenzyme PQQ synthesis protein D [Methylacidiphilum fumariolicum SolV]
Mfumv2_1464	467.855	27.9683	490.254	42.8498	212.939	34.0483	pqqE	Coenzyme PQQ synthesis protein E [Methylacidiphilum fumariolicum SolV]

## Sheet: pmmo
locus_tag	TPM acetone	sds	TPM 2 propanol	sds	TPM methane	sds	Gene	Protein annotation
Mfumv2_1604	3537.07	371.24	5978.25	723	35.0592	8.34706	pmoB3	Particulate methane monooxygenase subunit alpha [Methylacidiphilum fumariolicum SolV]
Mfumv2_1605	5395.93	411.79	9423.32	1164.36	157.352	17.2974	pmoA3	Particulate methane monooxygenase subunit beta [Methylacidiphilum fumariolicum SolV]
Mfumv2_1606	25767	1879.56	47124.4	2866.2	513.871	52.2561	pmoC3	Particulate methane monooxygenase subunit gamma [Methylacidiphilum fumariolicum SolV]
Mfumv2_1788	2245.3	318.818	1548.37	108.996	18258.1	746.788	pmoC4	Particulate methane monooxygenase subunit gamma [Methylacidiphilum fumariolicum SolV]
Mfumv2_1791	7747.01	563.645	6633.51	496.52	25524.2	641.522	pmoB2	Particulate methane monooxygenase subunit alpha [Methylacidiphilum fumariolicum SolV]
Mfumv2_1792	7422.5	709.056	4774.74	315.62	27028.9	289.899	pmoA2	Particulate methane monooxygenase subunit beta [Methylacidiphilum fumariolicum SolV]
Mfumv2_1793	19511.8	1411.6	7444.05	466.455	72542.2	1997.94	pmoC2	Particulate methane monooxygenase subunit gamma [Methylacidiphilum fumariolicum SolV]
Mfumv2_1794	70.562	5.29556	84.9835	3.38807	65.1497	4.82713	pmoB1	Particulate methane monooxygenase subunit alpha [Methylacidiphilum fumariolicum SolV]
Mfumv2_1795	22.4386	2.541	27.5532	0.826994	31.4418	3.80478	pmoA1	Particulate methane monooxygenase subunit beta [Methylacidiphilum fumariolicum SolV]
Mfumv2_1796	67.9791	3.71242	69.5676	8.51826	96.4463	5.11847	pmoC1	Particulate methane monooxygenase subunit gamma [Methylacidiphilum fumariolicum SolV]

## Sheet: elcetron
locus_tag	TPM acetone	sds	TPM 2 propanol	sds	TPM methane	sds	Gene	Protein annotation
Mfumv2_0127	400.254	44.6785	334.109	9.4572	250.453	26.9259	nuoA	NADH-quinone oxidoreductase subunit A [Methylacidiphilum fumariolicum SolV]
Mfumv2_2235	576.066	33.7683	504.199	26.9237	90.6212	10.3322	nuoH	NADH-quinone oxidoreductase subunit H 2 [Methylacidiphilum fumariolicum SolV]
Mfumv2_2236	1252.26	95.4402	1119.52	76.7406	175.993	17.6145	nuoG	NADH-ubiquinone oxidoreductase chain G [Methylacidiphilum fumariolicum SolV]
Mfumv2_2237	1531.72	90.2847	1382.19	72.8523	196.297	13.029	nuoF	NADH:ubiquinone oxidoreductase, chain F [Methylacidiphilum fumariolicum SolV]
Mfumv2_2238	1387.08	69.5552	1160.29	45.7897	195.503	34.3699	nuoE	NADH-ubiquinone oxidoreductase chain E [Methylacidiphilum fumariolicum SolV]
Mfumv2_2239	1337.09	10.4934	1054.36	49.4901	200.666	10.6484	nuoD	NADH-quinone oxidoreductase subunit D [Methylacidiphilum fumariolicum SolV]
Mfumv2_2240	1124.43	78.2457	986.069	65.4386	199.544	13.5684	nuoC	NADH-quinone oxidoreductase subunit C [Methylacidiphilum fumariolicum SolV]
Mfumv2_2241	1229.15	10.0524	1103.62	112.432	301.785	32.978	nuoB	NADH-quinone oxidoreductase subunit B [Methylacidiphilum fumariolicum SolV]
Mfumv2_2337	305.767	51.8696	248.707	22.0889	76.4602	9.74017	nuoN	NADH-quinone oxidoreductase subunit N [Methylacidiphilum fumariolicum SolV]
Mfumv2_2339	347.349	25.6811	280.73	39.2768	97.0277	12.6381	nuoM	NADH dehydrogenase subunit M [Methylacidiphilum fumariolicum SolV]
Mfumv2_2341	401.11	17.9651	362.031	28.9106	132.429	23.6953	nuoL	NADH-quinone oxidoreductase subunit L [Methylacidiphilum fumariolicum SolV]
Mfumv2_2342	937.012	33.5563	829.922	66.478	395.439	47.37	nuoK	NADH-quinone oxidoreductase subunit K [Methylacidiphilum fumariolicum SolV]
Mfumv2_2343	850.826	72.681	969.354	37.3741	496.268	44.166	nuoJ	NADH dehydrogenase subunit J [Methylacidiphilum fumariolicum SolV]
Mfumv2_2344	716.308	59.5911	771.5	43.2614	522.402	50.2427	nuoI	NADH-quinone oxidoreductase subunit I [Methylacidiphilum fumariolicum SolV]
