# Supplementary material for: C3 Compound Metabolism in the Thermoacidophilic Methanotroph Methylacidiphilum fumariolicum SolV
Source: Environ Microbiol Rep. 2025 Jul 8;17(4):e70129. doi: 10.1111/1758-2229.70129 (PMC12235487; doi:10.1111/1758-2229.70129)
Supplement: Supplementary file 4 — Table S2. Comparison of expression levels (RNAseq) of enzymes of key metabolic pathways of three different growth conditions Values are expressed as TPM with standard deviation (SD, n = 3) and differential expression (fold change). [file EMI4-17-e70129-s001.xlsx]

## Sheet: Supplementary Table S2
Supplementary Table S2:
Comparison of expression levels (RNAseq) of enzymes of key metabolic pathways of three different growth conditions
Values are expressed as TPM with standard deviation (sds, n=3) and differential expression (fold change)
Locus tag	Predicted gene product	Gene	Gene expression values (TPM)			Differential expression (fold change)			Gene Category (function)
			Methane	acetone	2-propanol	Acetone/Methane	2-propanol/methane	2-propanol/acetone
Mfumv2_1606	Methane monooxygenase, subunit C	pmoC3	513.871	25767	47124.4	50.1429	91.7048	1.82887	pmo operon II
Mfumv2_1605	Methane monooxygenase, subunit A	pmoA3	157.352	5395.93	9423.32	34.2921	59.8869	1.74638
Mfumv2_1604	Methane monooxygenase, subunit B	pmoB3	35.0592	3537.07	5978.25	100.889	170.519	1.69017
Mfumv2_1603	Copper associated protein	pmoD	8.51074	724.365	1987.5	85.1119	233.528	2.74378
Mfumv2_1796	Methane monooxygenase, subunit C	pmoC1	96.4463	67.9791	69.5676	0.704838	0.72131	1.02337	Methane oxidation (pmo operon I)
Mfumv2_1795	Methane monooxygenase, subunit A	pmoA1	31.4418	22.4386	27.5532	0.713656	0.876325	1.22794
Mfumv2_1794	Methane monooxygenase, subunit B	pmoB1	65.1497	70.562	84.9835	1.08308	1.30443	1.20438
Mfumv2_1793	Methane monooxygenase, subunit C	pmoC2	72542.2	19511.8	7444.05	0.268972	0.102617	0.381515
Mfumv2_1792	Methane monooxygenase, subunit A	pmoA2	27028.9	7422.5	4774.74	0.274614	0.176653	0.643279
Mfumv2_1791	Methane monooxygenase, subunit B	pmoB2	25524.2	7747.01	6633.51	0.303516	0.259891	0.856268
Mfumv2_1788	Methane monooxygenase, subunit C	pmoC4	18258.1	2245.3	1548.37	0.122975	0.0848046	0.689608
Mfumv2_1381	ATPase involved in methanol oxidation	moxR	19.6136	27.6431	25.474	1.40939	1.2988	0.921532	Methanol oxidation
Mfumv2_1185	Cytochrome c, mono-and diheme variant	xoxGJ	448.353	855.576	700.623	1.90827	1.56266	0.818891
Mfumv2_1184	Periplasmic binding protein	xoxJ	923.789	1009.64	900.305	1.09294	0.974578	0.891706
Mfumv2_1183	Methanol dehydrogenase	xoxF	5533.27	2736.67	2496.07	0.494585	0.451103	0.912083
Mfumv2_1738	Transcriptional regulator	mxaB	152.624	138.719	164.531	0.908892	1.07801	1.18607
Mfumv2_1737	Methanol utilization control sensor protein	moxY	269.735	418.697	399.098	1.55226	1.47959	0.953189
Mfumv2_1464	Coenzyme PQQ synthesis protein E	pqqE	212.939	467.855	490.254	2.19714	2.30233	1.04787
Mfumv2_1463	Coenzyme PQQ synthesis protein D	ppqD1	46.0148	91.3548	77.9908	1.98533	1.69491	0.853713
Mfumv2_1462	Pyrroloquinoline-quinone synthase	pqqC	156.641	188.217	166.052	1.20159	1.06008	0.882236
Mfumv2_1461	Coenzyme PQQ synthesis protein B	pqqB	517.901	437.671	421.644	0.845086	0.814139	0.963381
Mfumv2_1461a	Pyrroloquinoline quinone precursor peptide A	pqqA
Mfumv2_0766	Coenzyme PQQ synthesis protein D	ppqD2	29.815	54.1608	37.1172	1.81657	1.24492	0.685315
Mfumv2_0519	Putative coenzyme PQQ synthesis protein F	pqqF	241.729	653.98	575.628	2.70542	2.38129	0.880192
Mfumv2_1937	Alcohol dehydrogenase	adhA	172.227	217.851	242.763	1.26491	1.40955	1.11435	Alcohol oxidation
Mfumv2_0618	NADPH:quinone reductase or related Zn-dependent oxidoreductase	qor1	44.4015	77.3271	75.7178	1.74154	1.7053	0.979188
Mfumv2_2088	NADPH:quinone reductase or related Zn-dependent oxidoreductase	qor2	189.391	411.143	402.067	2.17087	2.12295	0.977926
Mfumv2_2408	Putative aldehyde dehydrogenase	dhaS	26.202	323.416	70.3625	12.3432	2.68539	0.217561
Mfumv2_0597	Zinc-dependent alcohol dehydrogenase	adhP/s	412.463	592.468	532.263	1.43642	1.29045	0.898382
Mfumv2_0724	Zinc-dependent alcohol dehydrogenase	adhA	135.843	112.779	190.711	0.830219	1.40391	1.69101
Mfumv2_2176	Zinc-dependent alcohol dehydrogenase	adhT	95.3269	204.428	256.091	2.14449	2.68645	1.25272
Mfumv2_1600	NADPH:quinone reductase	wrbA	95.5986	762.908	1868.18	7.98032	19.5419	2.44876
Mfumv2_2400	Dihydropteroate synthase	folP	84.8622	222.456	266.427	2.62138	3.13952	1.19766	Tetrahydrofolate synthesis & Formaldehyde oxidation
Mfumv2_0662	Aminodeoxychorismate lyase	pabA	161.265	266.389	290.385	1.65187	1.80067	1.09008
Mfumv2_0809	Phosphodiesterase/alkaline phosphatase D	phoD	43.4775	71.0202	83.2173	1.63349	1.91403	1.17174
Mfumv2_0074	GTP cyclohydrolase I	folE	529.214	772.322	554.14	1.45937	1.0471	0.717498
Mfumv2_2067	Bifunctional folylpolyglutamate synthase/dihydrofolate synthase	folC	88.4194	150.531	170.23	1.70247	1.92525	1.13086
Mfumv2_0616	FolB domain-containing protein	folB	128.509	265.565	309.032	2.06651	2.40476	1.16368
Mfumv2_0662	Aminodeoxychorismate/anthranilate synthase component II	pabA	161.265	266.389	290.385	1.65187	1.80067	1.09008
Mfumv2_0503	Dihydropteroate synthase	folP	81.3092	139.833	150.181	1.71977	1.84704	1.074
Mfumv2_1033	Methylenetetrahydrofolate dehydrogenase / Methenyltetrahydrofolate cyclohydrolase	folD	159.539	212.843	305.149	1.33412	1.9127	1.43368
Mfumv2_2082	Formate--tetrahydrofolate ligase	fhs/ftfL	130.968	278.717	230.374	2.12814	1.75901	0.826551
Mfumv2_2116	2-amino-4-hydroxy-6-hydroxymethyldihydropteridine diphosphokinase	folK	24.2575	37.552	55.6428	1.54806	2.29383	1.48175
Mfumv2_1177	Formate dehydrogenase	Fdh	123.626	160.258	185.813	1.29631	1.50303	1.15947	Formate oxidation
Mfumv2_1459	Formate dehydrogenase, gamma subunit	fdsC	266.799	152.036	120.22	0.569851	0.4506	0.790734
Mfumv2_1458	Formate dehydrogenase, beta subunit	fdsB	246.39	251.419	151.976	1.02041	0.616811	0.604475
Mfumv2_1457	Formate dehydrogenase, alpha subunit	fdsA	342.545	275.391	183.457	0.803956	0.535571	0.66617
Mfumv2_1456	Formate dehydrogenase subunit delta	fdsD	236.303	183.067	173.184	0.77471	0.732886	0.946014
Mfumv2_1567	Formate dehydrogenase	fdh	238.645	327.354	460.919	1.37172	1.9314	1.40801
Mfumv2_0751	Formate hydrogenlyase subunit 3	hyfB	37.4242	204.775	189.861	5.47172	5.07321	0.92717
Mfumv2_0752	Formate hydrogenlyase subunit 4	hycD	13.3331	302.092	271.796	22.6574	20.3851	0.899712
Mfumv2_0753	Formate hydrogenlyase membrane component	hyfA	18.0993	443.833	237.721	24.5221	13.1343	0.535609
Mfumv2_0754	Hydrogenase-4 component F homolog	hyfF	16.8311	134.834	97.7544	8.01099	5.80796	0.725
Mfumv2_0755	Putative formate hydrogenlyase	hycE	28.1541	197.159	186.951	7.00284	6.64029	0.948228
Mfumv2_0756	Putative membrane-bound hydrogenase subunit mbhJ	mbhJ	45.8611	288.633	261.415	6.29365	5.70016	0.9057
Mfumv2_1496	Ribulose bisphosphate carboxylase large chain	cbbL	5277.19	4821.29	3829.87	0.91361	0.725742	0.794367	Calvin-Benson Cycle
Mfumv2_1495	Ribulose bisphosphate carboxylase small chain 1	cbbS	4072.54	4941.57	4476.2	1.21339	1.09912	0.905826
Mfumv2_1494	Rubsico expression protein	cbxxC	3543.28	4944.99	3793.45	1.39559	1.0706	0.767131
Mfumv2_1233	Glyceraldehyde-3-phosphate dehydrogenase A	gapA	1040.1	503.623	633.816	0.484208	0.609382	1.25851
Mfumv2_1232	Phosphoglycerate kinase	pgk	430.071	253.423	317.587	0.589258	0.738452	1.25319
Mfumv2_1231	Triosephosphate isomerase	tpiA	240.663	180.031	271.474	0.748064	1.12803	1.50793
Mfumv2_1098	Xylulose-5-phosphate/fructose-6-phosphate phosphoketolase	xfp	82.8755	341.457	188.47	4.12012	2.27413	0.551958
Mfumv2_0234	Fructose-bisphosphate aldolase/6-deoxy-5-ketofructose 1-phosphate synthase	fbaB	131.982	304.834	152.34	2.30966	1.15425	0.499747
Mfumv2_2164	Fructose-bisphosphate aldolase	fbaA	616.08	440.617	386.306	0.715195	0.627038	0.876737
Mfumv2_1989	Fructose-1,6-bisphosphatase class 1	fbp	482.761	475.704	360.633	0.98538	0.747021	0.758105
Mfumv2_1635	Fructose-1,6-bisphosphatase class 2	glpX	350.565	393.037	447.463	1.12115	1.2764	1.13847
Mfumv2_1492	Transketolase	tktB	1271.48	2166.27	1793.79	1.70374	1.41079	0.828055
Mfumv2_2254	Ribose 5-phosphate isomerase B	rpiB	186.877	381.529	306.973	2.0416	1.64265	0.804585
Mfumv2_1493	Phosphoribulokinase	prkB	995.5	2244.05	1638.38	2.2542	1.64578	0.730096
Mfumv2_0601	Ribulose-phosphate 3-epimerase	rpe	71.8332	119.371	141.299	1.66178	1.96704	1.18369
Mfumv2_0799	Ribulose-phosphate 3-epimerase	rpe2	202.743	326.836	326.073	1.61207	1.60831	0.997664
Mfumv2_1300	RuBisCO operon transcriptional regulator CbbR	CbbR	45.4658	64.4377	57.6022	1.41728	1.26693	0.893921
Mfumv2_1211	Glucose-6-phosphate isomerase	pgi	59.0128	188.871	135.503	3.20051	2.29616	0.717434
Mfumv2_1786	Glucose-6-phosphate dehydrogenase	zwf	150.749	354.314	277.605	2.35036	1.84151	0.783499
Mfumv2_2185	Glucose-6-phosphate dehydrogenase	zwf2	140.286	290.764	169.476	2.07265	1.20807	0.582864
Mfumv2_1785	6-phosphogluconolactonase	pgl	112.471	335.115	270.674	2.97956	2.4066	0.807705
Mfumv2_2253	NADP-dependent phosphogluconate dehydrogenase	gndA	67.81	318.247	158.616	4.69322	2.33912	0.498404
Mfumv2_1497	Transaldolase	mipB	106.609	188.672	182.542	1.76977	1.71227	0.96751
Mfumv2_1331	Transaldolase	tal	124.473	349.373	158.118	2.80681	1.27029	0.452575
Mfumv2_0902	Carbonic anhydrase	cynT	830.408	144.684	175.686	0.174233	0.211566	1.21427
Mfumv2_1085	Isocitrate lyase	aceA	60.6291	167.795	157.158	2.76756	2.59212	0.936609	TCA cycle
Mfumv2_1086	Malate synthase	aceB	78.2521	113.257	132.059	1.44734	1.6876	1.16601
Mfumv2_0076	2-oxoglutarate decarboxylase, thiamin-requiring	sucA	131.702	1652.97	1278.45	12.5508	9.70714	0.773426
Mfumv2_0077	Dihydrolipoyltranssuccinase	sucB	123.079	1695.35	1239.01	13.7745	10.0668	0.730827
Mfumv2_1227	Aconitate hydratase 1	acnA	251.813	551.796	475.454	2.19129	1.88812	0.861648
Mfumv2_2120	2-methylcitrate synthase	prpC	191.318	196.281	249.922	1.02594	1.30631	1.27329
Mfumv2_1016	Fumarate hydratase (fumarase C),aerobic Class II	fumC	97.4347	170.287	205.235	1.7477	2.10638	1.20523
Mfumv2_1135	Isocitrate dehydrogenase [NADP]	icd	180.427	650.082	548.745	3.60302	3.04136	0.844116
Mfumv2_1646	Malate dehydrogenase	mdh	196.927	282.588	281.769	1.43499	1.43083	0.997102
Mfumv2_1246	Succinyl-CoA synthetase, NAD(P)-binding, alpha subunit	sucD	137.674	3581.59	2550.35	26.0151	18.5246	0.712073
Mfumv2_1245	Succinyl-CoA synthetase, beta subunit	sucC	55.47	1161.17	1008.13	20.9333	18.1743	0.868198
Mfumv2_2065	Succinate dehydrogenase cytochrome b subunit	sdhC	22.4762	282.531	256.271	12.5703	11.4019	0.907054
Mfumv2_2064	Succinate dehydrogenase flavoprotein subunit	sdhA	73.012	1725.24	1374.25	23.6295	18.8222	0.796554
Mfumv2_2063	Succinate dehydrogenase iron-sulfur protein	sdhB	44.2124	980.144	880.82	22.169	19.9225	0.898664
Mfumv2_0078	Dihydrolipoyl dehydrogenase	lpd	54.4699	608.267	511.724	11.167	9.39462	0.841283
Mfumv2_1192	Dihydrolipoyl dehydrogenase	lpd	236.838	666.676	598.004	2.81491	2.52495	0.896992
Mfumv2_1417	Dihydrolipoyl dehydrogenase	lpd	115.445	176.777	184.21	1.53127	1.59565	1.04205
Mfumv2_1197	Pyruvate dehydrogenase (acetyl-transferring) E1 component subunit alpha	pdhA	605.209	850.29	901.885	1.40495	1.4902	1.06068	Carbohydrate metabolism
Mfumv2_1196	Alpha-ketoacid dehydrogenase subunit beta	pdhB	360.566	611.552	641.744	1.69609	1.77983	1.04937
Mfumv2_0316	Tetratricopeptide repeat protein	nrfG	69.4626	123.77	105.748	1.78182	1.52237	0.854395
Mfumv2_1193	Pyruvate dehydrogenase complex dihydrolipoamide acetyltransferase	pdhC	399.718	743.139	656.992	1.85916	1.64364	0.884077
Mfumv2_2035	Phosphoenolpyruvate carboxylase	ppc	64.4147	112.397	142.039	1.7449	2.20507	1.26372
Mfumv2_1082	Phosphoenolpyruvate carboxykinase (ATP)	pckA	130.718	139.935	178.63	1.0705	1.36653	1.27653
Mfumv2_0089	Pyruvate kinase	pyk	116.699	555.478	449.76	4.75991	3.854	0.80968
Mfumv2_0017	Phosphoenolpyruvate synthase	ppsA	338.864	484.822	353.071	1.43073	1.04193	0.728249
Mfumv2_1602	Phosphoenolpyruvate synthase	ppsA	14.7646	2374.11	4885.09	160.798	330.866	2.05765
Mfumv2_2140	Phosphopyruvate hydratase / enolase	eno	266.921	550.196	466.759	2.06127	1.74868	0.84835
Mfumv2_0792	Phosphoglyceromutase 1	gpmA	146.199	244.126	219.737	1.66982	1.503	0.900095
Mfumv2_1491	Phosphoglycerate mutase	phoE	322.887	756.394	744.624	2.34259	2.30614	0.98444
Mfumv2_0253	ATP-dependent 6-phosphofructokinase	pfkA	113.186	396.23	323.667	3.5007	2.85961	0.816868
Mfumv2_0936	Ribose-phosphate pyrophosphokinase	prsA	214.628	716.074	607.616	3.33634	2.83101	0.848538
Mfumv2_2035	Pyruvate decarboxylase	ppc	64.4147	112.397	142.039	1.7449	2.20507	1.26372
Mfumv2_0825	Acetyl-CoA carboxylase, beta (carboxyltranferase) subunit	accD	75.3327	71.6094	86.186	0.950575	1.14407	1.20356
Mfumv2_0844	Acetyl-coenzyme A carboxylase carboxyl transferase subunit alpha	accA	100.29	174.032	141.5	1.73528	1.4109	0.813067
Mfumv2_2288	Acetyl-coenzyme A synthetase	acsA	139.697	192.441	144.665	1.37756	1.03556	0.751734
Mfumv2_0855	Acetyl-CoA carboxylase biotin carboxyl carrier protein	accB	148.714	148.29	220.734	0.997143	1.48428	1.48853
Mfumv2_2090	Acetyl-CoA carboxylase, biotin carboxylase subunit	accC	516.603	1335.63	1003.19	2.58542	1.94189	0.751094
Mfumv2_0127	NADH-quinone oxidoreductase subunit A	nuoA	250.453	400.254	334.109	1.59812	1.33402	0.834742	Respiratory complex I ( NADH:ubiquinone reductases)
Mfumv2_2241	NADH-quinone oxidoreductase subunit B	nuoB	301.785	1229.15	1103.62	4.07293	3.65698	0.897875
Mfumv2_2240	NADH-quinone oxidoreductase subunit C	nuoC	199.544	1124.43	986.069	5.63497	4.9416	0.876952
Mfumv2_2239	NADH-quinone oxidoreductase subunit D	nuoD	200.666	1337.09	1054.36	6.66328	5.25432	0.788548
Mfumv2_2238	NADH-ubiquinone oxidoreductase chain E	nuoE	195.503	1387.08	1160.29	7.09493	5.9349	0.8365
Mfumv2_2237	NADH:ubiquinone oxidoreductase, chain F	nuoF	196.297	1531.72	1382.19	7.80311	7.04133	0.902375
Mfumv2_2236	NADH-quinone oxidoreductase subunit G	nuoG	175.993	1252.26	1119.52	7.11537	6.36118	0.894005
Mfumv2_2235	NADH-quinone oxidoreductase subunit H 2	nuoH	90.6212	576.066	504.199	6.35685	5.56381	0.875246
Mfumv2_2337	NADH-quinone oxidoreductase subunit N	nuoN	76.4602	305.767	248.707	3.99904	3.25276	0.813385
Mfumv2_2339	NADH-ubiquinone oxidoreductase chain M	nuoM	97.0277	347.349	280.73	3.57989	2.8933	0.808208
Mfumv2_2341	NADH dehydrogenase subunit L	nuoL	132.429	401.11	362.031	3.02888	2.73378	0.902572
Mfumv2_2342	NADH-quinone oxidoreductase subunit K	nuoK	395.439	937.012	829.922	2.36955	2.09874	0.885711
Mfumv2_2343	NADH-ubiquinone oxidoreductase chain J	nuoJ	496.268	850.826	969.354	1.71445	1.95329	1.13931
Mfumv2_2344	NADH-quinone oxidoreductase subunit I	nuoI	522.402	716.308	771.5	1.37118	1.47683	1.07705
Mfumv2_1081	F-type H+-transporting ATPase subunit gamma	atpG	78.4609	244.243	196.851	3.11293	2.50891	0.805964	ATP synthase
Mfumv2_1080	F-type H+/Na+-transporting ATPase subunit alpha	atpA	61.9891	207.278	159.577	3.34378	2.57428	0.769871
Mfumv2_1079	F-type H+-transporting ATPase subunit b	atpF	81.3997	308.897	244.238	3.79481	3.00047	0.790678
Mfumv2_1078	F-type H+-transporting ATPase subunit c	atpE	61.49	157.343	120.777	2.55884	1.96417	0.7676
Mfumv2_1077	F-type H+-transporting ATPase subunit a	atpB	39.5953	186.918	116.817	4.72071	2.95027	0.624963
Mfumv2_1076	F0F1-type ATP synthase subunit		50.1272	156.16	116.305	3.11526	2.32019	0.744781
Mfumv2_1075	F-type H+-transporting ATPase subunit epsilon	atpC	55.9678	313.812	169.178	5.607	3.02278	0.539107
Mfumv2_1074	F-type H+/Na+-transporting ATPase subunit beta	atpD	102.095	361.314	218.832	3.539	2.14342	0.605656
Mfumv2_2461	F-type H+-transporting ATPase subunit epsilon	atpC	381.948	1691.83	1270.23	4.42948	3.32565	0.750799
Mfumv2_2460	F-type H+/Na+-transporting ATPase subunit beta	atpD	399.091	1280.33	1173.92	3.20812	2.94149	0.91689
Mfumv2_2459	F-type H+-transporting ATPase subunit gamma	atpG	228.314	851.99	856.765	3.73165	3.75257	1.00561
Mfumv2_2458	F-type H+/Na+-transporting ATPase subunit alpha	atpA	540.452	1522.43	1570.97	2.81696	2.90677	1.03188
Mfumv2_2457	F-type H+-transporting ATPase subunit delta	atpH	759.02	1788	2115.5	2.35567	2.78714	1.18316
Mfumv2_2456	F-type H+-transporting ATPase subunit b	atpF	1362.54	2471.92	2401.79	1.8142	1.76273	0.971633
Mfumv2_2455	F-type H+-transporting ATPase subunit c	atpE	841.542	1035.5	1101.69	1.23048	1.30913	1.06392
Mfumv2_2454	F-type H+-transporting ATPase subunit a	atpB	1128.25	1523.84	1408.72	1.35062	1.24859	0.924455
Mfumv2_1715	Protoheme IX farnesyltransferase	ctaB	101.904	91.5075	131.96	0.897979	1.29494	1.44207	Complex III (ACIII) and Complex IV (Cytochrome C oxidase)
Mfumv2_1714	Heme A synthase, cytochrome oxidase biogenesis protein	ctaA	126.533	87.7271	88.7013	0.693317	0.701016	1.01111
Mfumv2_0389	caa3-type oxidase, subunit IV	coxD	449.954	618.984	502.314	1.37566	1.11637	0.811514
Mfumv2_0388	Cytochrome c oxidase polypeptide III	cyoC	628.076	534.39	513.447	0.850836	0.817492	0.96081
Mfumv2_0392	Heme/copper-type cytochrome oxidase, subunit 2	cyoA	429.204	657.541	565.734	1.532	1.3181	0.860378
Mfumv2_0387	Cytochrome c oxidase subunit 1	coxN	316.832	232.87	206.902	0.734997	0.653035	0.888486
Mfumv2_1121	cytochrome c oxidase, cbb3-type, subunit III	cccA	30.6495	73.7605	78.1776	2.40658	2.5507	1.05988
Mfumv2_1185	Cytochrome c, mono-and diheme variant	cytC/xoxGJ	448.353	855.576	700.623	1.90827	1.56266	0.818891
Mfumv2_0386	Cytochrome c	cccA	96.2114	341.22	309.237	3.54656	3.21414	0.90627
Mfumv2_0385	Cytochrome c oxidase subunit 2	ccoO	67.0583	116.801	122.523	1.74178	1.82711	1.04899
Mfumv2_0384	Cytochrome c oxidase subunit 1	ccoN	46.9014	139.825	114.673	2.98124	2.44497	0.820117
Mfumv2_2181	Alternative cytochrome c oxidase subunit 1	coxA	127.76	56.5263	97.2643	0.442442	0.761306	1.72069
Mfumv2_0383	Hypothetical membrane-associated protein	ActG†	123.33	445.613	305.952	3.61318	2.48076	0.686586
Mfumv2_0382	quinol:cytochrome c oxidoreductase quinone-binding subunit 2	ActF†	53.4192	167.52	139.634	3.13594	2.61393	0.83354
Mfumv2_0381	quinol:cytochrome c oxidoreductase quinone-binding subunit 2	ActE†	69.8637	166.301	168.557	2.38036	2.41265	1.01357
Mfumv2_0380	Hypothetical membrane-associated protein	ActD†	57.6548	172.945	141.279	2.99967	2.45043	0.816899
Mfumv2_0379	Prokaryotic molybdopterin-containing oxidoreductase family, membrane subunit	ActC†	56.1662	163.017	124.52	2.9024	2.21699	0.763845
Mfumv2_0378	Anaerobic dehydrogenase and Fe-S-cluster domain	ActB†	97.0343	271.377	212.357	2.79671	2.18848	0.782518
Mfumv2_0377	Cytochrome_C7	ActA†	95.0919	223.997	175.495	2.35559	1.84553	0.78347
